# Supplementary material for: Gene Expression Profiling of Pulmonary Artery in a Rabbit Model of Pulmonary Thromboembolism
Source: PLoS One. 2016 Oct 31;11(10):e0164530. doi: 10.1371/journal.pone.0164530 (PMC5087918; doi:10.1371/journal.pone.0164530)
Supplement: S1 Data — (XLS) [file pone.0164530.s007.xls]

## Sheet: All
	Normalized Intensity													Annotations
ProbeName	[C1, C](normalized)	[C2, C](normalized)	[C3, C](normalized)	[C4, C](normalized)	[T1, T](normalized)	[T2, T](normalized)	[T3, T](normalized)	[T4, T](normalized)	AV C	AV T	P value	FDR	Fold change	EntrezGeneID	Ensembl Gene ID	Associated Gene Name	Description	Up-regulated	Down-regulated	Human Ensembl Gene ID	Associated Gene Name (Human)	Description (Human)
A_04_P063001	11.9138	12.1789	11.8322	12.3372	10.4205	10.351	10.4257	10.352	12.0655	10.3873	7.84331e-06	6.92832e-05	0.312469	100346751
A_04_P051597	4.19501	3.72386	4.19858	3.30855	4.74833	4.37812	4.78336	4.39029	3.8565	4.57502	0.0245108	0.0480031	1.6455	100338286	ENSOCUG00000008129	SHANK2	SH3 and multiple ankyrin repeat domains 2 [Source:HGNC Symbol;Acc:HGNC:14295]			ENSG00000162105	SHANK2	SH3 and multiple ankyrin repeat domains 2 [Source:HGNC Symbol;Acc:HGNC:14295]
A_04_P027222	9.61473	8.97467	9.51506	9.0533	9.92895	9.92618	9.90723	9.9011	9.28944	9.91586	0.00813197	0.0196199	1.54374		ENSOCUG00000005831	RPN2	ribophorin II [Source:HGNC Symbol;Acc:HGNC:10382]			ENSG00000118705	RPN2	ribophorin II [Source:HGNC Symbol;Acc:HGNC:10382]
A_04_P054052	5.99685	5.94562	5.76536	5.81798	5.47325	5.24479	5.58042	5.18765	5.88145	5.37153	0.00318675	0.00919008	0.70226
A_04_P043272	5.35046	5.57107	5.34092	5.30772	5.12457	4.84293	5.00185	4.88348	5.39254	4.96321	0.00269141	0.00803169	0.742603	100342109	ENSOCUG00000004405	NEUROG1	neurogenin 1 [Source:HGNC Symbol;Acc:HGNC:7764]			ENSG00000181965	NEUROG1	neurogenin 1 [Source:HGNC Symbol;Acc:HGNC:7764]
A_04_P082033	4.27936	3.3584	4.19163	2.44125	3.60149	3.49068	3.3595	2.93815	3.56766	3.34745	0.644046	0.708394	0.858442
A_04_P069242	7.99676	7.83954	7.94324	7.91302	7.38856	7.34677	7.36648	7.3244	7.92314	7.35656	3.87544e-06	3.91409e-05	0.675214	100353156	ENSOCUG00000010938		Uncharacterized protein [Source:UniProtKB/TrEMBL;Acc:G1T0A4]
A_04_P004862	6.9128	5.02914	6.8323	4.94969	3.74321	3.52348	3.69152	3.52637	5.93098	3.62115	0.00554614	0.0144112	0.201683	100009068	ENSOCUG00000000476	FGF2	fibroblast growth factor 2 (basic) [Source:HGNC Symbol;Acc:HGNC:3676]		ENSOCUG00000000476	ENSG00000138685	FGF2	fibroblast growth factor 2 (basic) [Source:HGNC Symbol;Acc:HGNC:3676]
A_04_P004771	7.81604	10.9478	7.84549	10.9841	4.3769	4.19302	4.58409	4.05118	9.39836	4.3013	0.00139849	0.00473753	0.0292168	100303760	ENSOCUG00000010229				ENSOCUG00000010229
A_04_P102767	2.38316	3.41081	2.43718	3.66988	7.20234	7.13407	7.243	7.07858	2.97526	7.1645	1.53599e-05	0.000121277	18.2426	100008812	ENSOCUG00000005043	LIPH	lipase, member H [Source:HGNC Symbol;Acc:HGNC:18483]	ENSOCUG00000005043		ENSG00000163898	LIPH	lipase, member H [Source:HGNC Symbol;Acc:HGNC:18483]
A_04_P000126	4.88678	5.01345	4.67306	4.92174	3.72046	3.51551	3.86868	3.32628	4.87376	3.60773	9.71454e-05	0.000549536	0.415803	100009458	ENSOCUG00000016303	SULT1C2	Sulfotransferase 1C2 [Source:UniProtKB/Swiss-Prot;Acc:O46503]		ENSOCUG00000016303	ENSG00000198203	SULT1C2	sulfotransferase family, cytosolic, 1C, member 2 [Source:HGNC Symbol;Acc:HGNC:11456]
A_04_P032346	7.19538	7.33624	7.02485	7.50417	7.09325	7.1406	7.13366	7.10035	7.26516	7.11696	0.198978	0.268444	0.902377
A_04_P070267	8.48565	9.30698	8.43295	9.31051	7.85435	7.84799	7.75992	7.78811	8.88403	7.81259	0.00484333	0.0128887	0.475846	100355737	ENSOCUG00000014985	GRB10	growth factor receptor-bound protein 10 [Source:HGNC Symbol;Acc:HGNC:4564]			ENSG00000106070	GRB10	growth factor receptor-bound protein 10 [Source:HGNC Symbol;Acc:HGNC:4564]
A_04_P015526	2.38316	2.40802	2.43718	2.44125	10.2594	10.2623	10.288	10.2818	2.4174	10.2729	3.73409e-15	8.42228e-12	231.604
A_04_P078765	10.876	11.0557	10.8369	11.0761	10.6103	10.5595	10.6551	10.5448	10.9612	10.5924	0.00140798	0.00475807	0.774449
A_04_P057486	11.0198	10.352	11.0031	10.4054	10.3195	10.375	10.3928	10.2895	10.6951	10.3442	0.106037	0.159003	0.784115
A_04_P017894	2.70807	4.6053	2.43718	4.18266	3.23875	3.60379	3.40864	2.95009	3.4833	3.30032	0.752102	0.801857	0.880879
A_04_P095828	10.5332	9.71878	10.5073	9.7467	9.43355	9.43156	9.45887	9.36881	10.1265	9.4232	0.0216368	0.0434676	0.614167	100357847	ENSOCUG00000007695	ATG4C	autophagy related 4C, cysteine peptidase [Source:HGNC Symbol;Acc:HGNC:16040]			ENSG00000125703	ATG4C	autophagy related 4C, cysteine peptidase [Source:HGNC Symbol;Acc:HGNC:16040]
A_04_P028026	6.72263	6.48258	6.74728	6.49293	6.80771	6.77148	6.74408	6.66305	6.61135	6.74658	0.133221	0.192294	1.09827	100328595
A_04_P088378	15.1621	15.789	15.1067	15.7789	14.1978	14.2455	14.2435	14.1386	15.4592	14.2064	0.000576871	0.00232941	0.419624		ENSOCUG00000027030				ENSOCUG00000027030
A_04_P078937	5.42131	5.33781	5.31051	5.43547	5.06398	5.20753	4.95257	5.07833	5.37628	5.0756	0.00254155	0.00767814	0.811875	100344669	ENSOCUG00000005759	PHGDH	phosphoglycerate dehydrogenase [Source:HGNC Symbol;Acc:HGNC:8923]			ENSG00000092621	PHGDH	phosphoglycerate dehydrogenase [Source:HGNC Symbol;Acc:HGNC:8923]
A_04_P010077	12.4298	11.8041	12.416	11.8547	12.1316	12.1473	12.1407	12.0704	12.1262	12.1225	0.983808	0.987732	0.997473
A_04_P066717	9.36777	9.85976	9.35882	9.83039	10.7716	10.673	10.7554	10.5422	9.60418	10.6856	0.000344909	0.00154159	2.11606		ENSOCUG00000004627	APH1B	APH1B gamma secretase subunit [Source:HGNC Symbol;Acc:HGNC:24080]	ENSOCUG00000004627		ENSG00000138613	APH1B	APH1B gamma secretase subunit [Source:HGNC Symbol;Acc:HGNC:24080]
A_04_P013199	13.1611	13.1611	13.1576	13.1627	13.9763	14.0019	13.949	13.9975	13.1606	13.9812	7.01587e-10	3.56782e-08	1.76611	100301554
A_04_P081316	11.1833	11.4278	11.1404	11.4056	10.9271	10.9241	10.9465	10.8795	11.2893	10.9193	0.00272208	0.00810303	0.773809
A_04_P098887	8.19511	8.63795	8.1592	8.62045	8.4927	8.56824	8.48957	8.3819	8.40318	8.4831	0.578856	0.649358	1.05696	100358204	ENSOCUG00000014679	FNDC3A	fibronectin type III domain containing 3A [Source:HGNC Symbol;Acc:HGNC:20296]			ENSG00000102531	FNDC3A	fibronectin type III domain containing 3A [Source:HGNC Symbol;Acc:HGNC:20296]
A_04_P064857	5.92485	5.57329	5.8844	5.40287	5.3487	5.58311	5.43274	5.50671	5.69635	5.46782	0.141711	0.202154	0.853501	100350341	ENSOCUG00000004565	ABCF3	ATP-binding cassette, sub-family F (GCN20), member 3 [Source:HGNC Symbol;Acc:HGNC:72]			ENSG00000161204	ABCF3	ATP-binding cassette, sub-family F (GCN20), member 3 [Source:HGNC Symbol;Acc:HGNC:72]
A_04_P011220	5.04958	4.70621	5.09487	4.66844	5.54132	5.6358	5.54617	5.57168	4.87977	5.57374	0.000887839	0.00329423	1.61773
A_04_P079667	4.1342	3.16985	3.89574	2.44125	9.63728	9.65594	9.66129	9.61141	3.41026	9.64148	3.4192e-06	3.55525e-05	75.1248		ENSOCUG00000011516	AK7	adenylate kinase 7 [Source:HGNC Symbol;Acc:HGNC:20091]	ENSOCUG00000011516		ENSG00000140057	AK7	adenylate kinase 7 [Source:HGNC Symbol;Acc:HGNC:20091]
A_04_P031917	7.34582	9.38385	7.26168	9.34425	6.72032	6.6646	6.76657	6.67298	8.3339	6.70612	0.0340352	0.06269	0.323587	100339279	ENSOCUG00000007753	THY1	Thy-1 cell surface antigen [Source:HGNC Symbol;Acc:HGNC:11801]			ENSG00000154096	THY1	Thy-1 cell surface antigen [Source:HGNC Symbol;Acc:HGNC:11801]
A_04_P042065	9.20299	9.18316	9.22284	9.16273	11.143	11.1462	11.1382	11.0892	9.19293	11.1291	5.35405e-11	4.16023e-09	3.82695	100338693	ENSOCUG00000001810	TPST2	tyrosylprotein sulfotransferase 2 [Source:HGNC Symbol;Acc:HGNC:12021]	ENSOCUG00000001810		ENSG00000128294	TPST2	tyrosylprotein sulfotransferase 2 [Source:HGNC Symbol;Acc:HGNC:12021]
A_04_P071767	6.00528	6.33415	5.88796	6.12939	7.88044	7.93253	7.89323	7.82019	6.0892	7.8816	1.73905e-06	2.06575e-05	3.46391	100358693	ENSOCUG00000007583	TTC39A	tetratricopeptide repeat domain 39A [Source:HGNC Symbol;Acc:HGNC:18657]	ENSOCUG00000007583		ENSG00000085831	TTC39A	tetratricopeptide repeat domain 39A [Source:HGNC Symbol;Acc:HGNC:18657]
A_04_P007154	12.9293	12.5903	12.8998	12.541	12.6012	12.6456	12.6745	12.546	12.7401	12.6168	0.285614	0.36254	0.91808
A_04_P046489	5.16996	5.98114	5.27972	5.85156	4.28522	4.20478	4.39099	3.81231	5.5706	4.17332	0.00109788	0.00389943	0.379646		ENSOCUG00000004743	HOXC6	homeobox C6 [Source:HGNC Symbol;Acc:HGNC:5128]		ENSOCUG00000004743	ENSG00000197757	HOXC6	homeobox C6 [Source:HGNC Symbol;Acc:HGNC:5128]
A_04_P056577	3.77641	3.6138	3.23112	3.26399	2.94303	2.94676	2.56038	2.6888	3.47133	2.78474	0.0058616	0.0150831	0.621321		ENSOCUG00000001499	PLEKHA4	pleckstrin homology domain containing, family A (phosphoinositide binding specific) member 4 [Source:HGNC Symbol;Acc:HGNC:14339]			ENSG00000105559	PLEKHA4	pleckstrin homology domain containing, family A (phosphoinositide binding specific) member 4 [Source:HGNC Symbol;Acc:HGNC:14339]
A_04_P071364	7.65559	7.00054	7.61591	7.02719	7.93136	7.90548	8.01376	7.84894	7.32481	7.92489	0.0168494	0.0353741	1.5158	100337753	ENSOCUG00000013097	C14orf93	chromosome 14 open reading frame 93 [Source:HGNC Symbol;Acc:HGNC:20162]			ENSG00000100802	C14orf93	chromosome 14 open reading frame 93 [Source:HGNC Symbol;Acc:HGNC:20162]
A_04_P028631	7.51074	10.1618	7.38704	10.0048	3.80276	3.67002	3.72604	3.50959	8.76608	3.6771	0.000554074	0.00225479	0.0293809	100350274
A_04_P014071	4.07191	3.43132	3.91457	3.503	3.57876	4.48614	3.48629	4.28919	3.7302	3.9601	0.465892	0.543251	1.17275
A_04_P056109	8.06017	8.89465	8.05991	8.91984	7.79391	7.71858	7.84272	7.69366	8.48364	7.76222	0.0266091	0.0513257	0.606498
A_04_P006676	6.37924	7.08208	6.36553	7.04108	5.61092	5.4277	5.61517	5.49418	6.71698	5.53699	0.00117927	0.00412815	0.441354
A_04_P019703	5.96112	5.87926	5.94703	5.94974	5.63178	5.53484	5.56748	5.59906	5.93429	5.58329	1.54651e-05	0.000121969	0.784042
A_04_P095310	6.11706	5.0997	6.07629	5.26907	5.80487	5.73717	5.80487	5.83236	5.64053	5.79481	0.583727	0.654028	1.11287		ENSOCUG00000027478
A_04_P050157	4.05091	4.01354	5.29788	3.37974	4.62974	4.92074	4.63929	4.79865	4.18552	4.7471	0.217337	0.289014	1.47589
A_04_P023881	5.41243	5.78825	5.32104	5.40441	5.09988	5.03712	5.05219	5.008	5.48153	5.0493	0.00653549	0.0164562	0.741113
A_04_P009401	7.20078	8.25273	7.25487	8.1448	6.39266	6.287	6.44963	6.15377	7.7133	6.32076	0.00293435	0.00860727	0.380896
A_04_P013236	5.51637	6.04098	5.24083	8.50965	5.53141	5.53758	5.58996	5.42708	6.32696	5.52151	0.322369	0.400603	0.572184		ENSOCUG00000013645	LRP5	low density lipoprotein receptor-related protein 5 [Source:HGNC Symbol;Acc:HGNC:6697]			ENSG00000162337	LRP5	low density lipoprotein receptor-related protein 5 [Source:HGNC Symbol;Acc:HGNC:6697]
A_04_P083639	4.45852	6.21364	4.07222	6.0782	2.64409	2.61541	2.60903	2.51792	5.20565	2.59661	0.0031776	0.0091698	0.163909	100358447	ENSOCUG00000011454	HRASLS	HRAS-like suppressor [Source:HGNC Symbol;Acc:HGNC:14922]		ENSOCUG00000011454	ENSG00000127252	HRASLS	HRAS-like suppressor [Source:HGNC Symbol;Acc:HGNC:14922]
A_04_P037608	6.80823	6.48579	6.81979	6.44841	6.77599	6.9604	6.82674	6.89732	6.64055	6.86511	0.0834016	0.130521	1.16842	100347064	ENSOCUG00000017970	PGBD1	piggyBac transposable element derived 1 [Source:HGNC Symbol;Acc:HGNC:19398]			ENSG00000137338	PGBD1	piggyBac transposable element derived 1 [Source:HGNC Symbol;Acc:HGNC:19398]
A_04_P074527	7.15571	9.01705	7.15155	8.963	3.3584	3.94369	2.89665	3.76975	8.07183	3.49212	0.000217338	0.00106276	0.0418188
A_04_P046094	6.55509	7.91096	6.5098	7.90127	8.61222	8.55727	8.59944	8.47397	7.21928	8.56072	0.0150153	0.0322258	2.53405	100357416	ENSOCUG00000001652	CCNB2	cyclin B2 [Source:HGNC Symbol;Acc:HGNC:1580]	ENSOCUG00000001652		ENSG00000157456	CCNB2	cyclin B2 [Source:HGNC Symbol;Acc:HGNC:1580]
A_04_P079202	8.85905	8.78188	8.73734	8.79428	9.08197	9.11698	9.09305	9.06856	8.79314	9.09014	3.46594e-05	0.000235767	1.22859	100358100	ENSOCUG00000001319	SREK1	splicing regulatory glutamine/lysine-rich protein 1 [Source:HGNC Symbol;Acc:HGNC:17882]			ENSG00000153914	SREK1	splicing regulatory glutamine/lysine-rich protein 1 [Source:HGNC Symbol;Acc:HGNC:17882]
A_04_P010693	4.65478	5.29078	4.4619	5.4424	4.50405	4.25008	4.35285	4.06188	4.96247	4.29221	0.0397117	0.0711275	0.628397
A_04_P063507	8.2364	7.72126	8.25429	7.79012	7.82146	7.81358	7.82693	7.77097	8.00052	7.80823	0.226376	0.298963	0.875219	100352701	ENSOCUG00000001052	ARID4A	AT rich interactive domain 4A (RBP1-like) [Source:HGNC Symbol;Acc:HGNC:9885]			ENSG00000032219	ARID4A	AT rich interactive domain 4A (RBP1-like) [Source:HGNC Symbol;Acc:HGNC:9885]
A_04_P081768	10.5164	10.2059	10.5422	10.2818	10.5732	10.5237	10.658	10.5361	10.3866	10.5728	0.0821825	0.128991	1.13776	100342733	ENSOCUG00000007531	PRPF39	pre-mRNA processing factor 39 [Source:HGNC Symbol;Acc:HGNC:20314]			ENSG00000185246	PRPF39	pre-mRNA processing factor 39 [Source:HGNC Symbol;Acc:HGNC:20314]
A_04_P008431	5.21369	5.57838	4.99392	5.58776	4.57535	4.51685	4.53177	4.51871	5.34344	4.53567	0.00147439	0.00493448	0.571264
A_04_P042113	6.7586	8.81487	6.71931	8.8652	6.10445	5.85592	6.06687	5.91067	7.7895	5.98448	0.0252547	0.0491909	0.286177	100328854	ENSOCUG00000025561	OLFR68	MOR 3'Beta2 [Source:RefSeq peptide;Acc:NP_001164923]			ENSG00000171944	OR52A5	olfactory receptor, family 52, subfamily A, member 5 [Source:HGNC Symbol;Acc:HGNC:19580]
A_04_P095477	9.04495	9.60402	9.01184	9.71215	5.96458	6.03423	5.97081	5.90782	9.34324	5.96936	1.75337e-06	2.08062e-05	0.0964629	100353761	ENSOCUG00000015234	COL14A1	collagen, type XIV, alpha 1 [Source:HGNC Symbol;Acc:HGNC:2191]		ENSOCUG00000015234	ENSG00000187955	COL14A1	collagen, type XIV, alpha 1 [Source:HGNC Symbol;Acc:HGNC:2191]
A_04_P032652	9.92895	13.0685	9.88084	13.0669	5.89578	5.80359	5.98488	5.71365	11.4863	5.84947	0.000839186	0.00314801	0.0200976	100125987
A_04_P098104	9.1287	8.46577	9.11785	8.58816	9.281	9.26314	9.27375	9.24156	8.82512	9.26486	0.0449941	0.0787586	1.35636	100355780	ENSOCUG00000017235	OGFOD1	2-oxoglutarate and iron-dependent oxygenase domain containing 1 [Source:HGNC Symbol;Acc:HGNC:25585]			ENSG00000087263	OGFOD1	2-oxoglutarate and iron-dependent oxygenase domain containing 1 [Source:HGNC Symbol;Acc:HGNC:25585]
A_04_P065787	11.3264	11.8472	11.2471	11.9241	11.7816	11.7676	11.7948	11.7297	11.5862	11.7684	0.337682	0.416591	1.13461		ENSOCUG00000010925	SNRPF	small nuclear ribonucleoprotein polypeptide F [Source:HGNC Symbol;Acc:HGNC:11162]			ENSG00000139343	SNRPF	small nuclear ribonucleoprotein polypeptide F [Source:HGNC Symbol;Acc:HGNC:11162]
A_04_P017626	6.7063	7.24923	6.65753	7.32869	6.22819	6.33379	6.20298	6.28014	6.98544	6.26128	0.00669784	0.0167811	0.605348
A_04_P011243	5.82557	5.88218	5.61689	6.10953	5.75034	5.83415	5.79101	5.80432	5.85854	5.79496	0.558726	0.631015	0.956882
A_04_P022353	10.2621	10.1271	10.1737	10.1324	8.04235	8.02446	8.06299	7.95771	10.1738	8.02188	2.25765e-09	9.36857e-08	0.22501
A_04_P014205	3.503	3.66509	3.66702	3.43883	4.92403	4.82447	5.10162	4.84921	3.56849	4.92483	3.90983e-06	3.93756e-05	2.56036		ENSOCUG00000024472		Uncharacterized protein [Source:UniProtKB/TrEMBL;Acc:G1TUA1]	ENSOCUG00000024472		ENSG00000211817	TRAV38-2DV8	T cell receptor alpha variable 38-2/delta variable 8 [Source:HGNC Symbol;Acc:HGNC:12138]
A_04_P041252	7.8312	6.14869	7.80148	6.20176	7.5527	7.62338	7.54766	7.52605	6.99578	7.56245	0.277346	0.353754	1.48109
A_04_P082213	7.61716	8.49824	7.56196	8.62435	9.42425	9.3572	9.43506	9.32964	8.07543	9.38654	0.00357179	0.0100869	2.48133	100355614	ENSOCUG00000001875	TSPAN12	tetraspanin 12 [Source:HGNC Symbol;Acc:HGNC:21641]	ENSOCUG00000001875		ENSG00000106025	TSPAN12	tetraspanin 12 [Source:HGNC Symbol;Acc:HGNC:21641]
A_04_P069365	5.21205	4.36039	5.13788	4.55262	3.79789	3.89308	3.99972	3.62182	4.81574	3.82813	0.0047491	0.0126837	0.504312	100342025	ENSOCUG00000003039	TTPA	tocopherol (alpha) transfer protein [Source:HGNC Symbol;Acc:HGNC:12404]		ENSOCUG00000003039	ENSG00000137561	TTPA	tocopherol (alpha) transfer protein [Source:HGNC Symbol;Acc:HGNC:12404]
A_04_P059255	5.17844	4.89787	5.06764	4.74209	4.5162	4.44595	4.52547	4.3351	4.97151	4.45568	0.00272599	0.00811328	0.69939
A_04_P055517	10.1253	9.76984	10.044	9.78323	8.89974	8.98461	8.89915	8.9137	9.93058	8.9243	3.63956e-05	0.000245517	0.497829		ENSOCUG00000017549	TWSG1	twisted gastrulation BMP signaling modulator 1 [Source:HGNC Symbol;Acc:HGNC:12429]		ENSOCUG00000017549	ENSG00000128791	TWSG1	twisted gastrulation BMP signaling modulator 1 [Source:HGNC Symbol;Acc:HGNC:12429]
A_04_P099339	6.62741	6.55397	6.50013	6.49924	5.65752	5.65723	5.8058	5.55882	6.54519	5.66985	6.03478e-06	5.60294e-05	0.545123		ENSOCUG00000010654	ARHGAP24	Rho GTPase activating protein 24 [Source:HGNC Symbol;Acc:HGNC:25361]			ENSG00000138639	ARHGAP24	Rho GTPase activating protein 24 [Source:HGNC Symbol;Acc:HGNC:25361]
A_04_P065480	6.30445	7.42153	6.22819	7.36124	6.05937	5.70893	5.97044	5.62727	6.82885	5.8415	0.0275968	0.052843	0.504403	100347907	ENSOCUG00000002450	GRM4	glutamate receptor, metabotropic 4 [Source:HGNC Symbol;Acc:HGNC:4596]			ENSG00000124493	GRM4	glutamate receptor, metabotropic 4 [Source:HGNC Symbol;Acc:HGNC:4596]
A_04_P095174	3.84077	4.8751	3.4571	4.61971	4.30815	4.299	4.11112	4.27138	4.19817	4.24741	0.8876	0.913615	1.03472	100356452	ENSOCUG00000007359	GRM3	glutamate receptor, metabotropic 3 [Source:HGNC Symbol;Acc:HGNC:4595]			ENSG00000198822	GRM3	glutamate receptor, metabotropic 3 [Source:HGNC Symbol;Acc:HGNC:4595]
A_04_P067538	9.63917	8.53959	9.60434	8.56139	8.43126	8.40953	8.47088	8.35166	9.08612	8.41583	0.0741056	0.11845	0.628381	100351645	ENSOCUG00000014615	MSH6	mutS homolog 6 [Source:HGNC Symbol;Acc:HGNC:7329]			ENSG00000116062	MSH6	mutS homolog 6 [Source:HGNC Symbol;Acc:HGNC:7329]
(+)E1A_r60_3	3.3556	3.49247	3.03251	2.95476	2.64625	2.41555	2.89554	2.52865	3.20884	2.62149	0.0117504	0.0264195	0.665568
A_04_P026977	6.68935	5.77468	6.60832	5.68386	6.96272	6.92296	7.02485	6.86288	6.18905	6.94335	0.0309031	0.0579504	1.68681
A_04_P049418	7.59738	6.07344	7.63686	6.09688	5.55367	5.5306	5.5283	5.36695	6.85114	5.49488	0.0224625	0.0447948	0.390593	100345294
A_04_P009792	12.6462	11.8082	12.6437	11.8347	11.6	11.5928	11.6166	11.5158	12.2332	11.5813	0.0342063	0.0629354	0.636427
A_04_P001422	16.1084	15.8899	16.0627	15.8683	15.209	15.2162	15.1654	15.1968	15.9823	15.1969	1.41551e-05	0.000113545	0.580173	100008988	ENSOCUG00000024081	CD63	CD63 molecule [Source:HGNC Symbol;Acc:HGNC:1692]			ENSG00000135404	CD63	CD63 molecule [Source:HGNC Symbol;Acc:HGNC:1692]
A_04_P024911	9.57952	9.30574	9.58551	9.30108	8.23252	8.22423	8.1335	8.2009	9.44296	8.19779	5.78579e-06	5.41519e-05	0.421857
A_04_P085717	9.1639	7.80512	9.10072	7.7239	8.24608	8.22146	8.19142	8.12712	8.44841	8.19652	0.548439	0.621387	0.839796	100353532	ENSOCUG00000000896	TTC33	tetratricopeptide repeat domain 33 [Source:HGNC Symbol;Acc:HGNC:29959]			ENSG00000113638	TTC33	tetratricopeptide repeat domain 33 [Source:HGNC Symbol;Acc:HGNC:29959]
A_04_P062858	5.77909	5.006	5.57558	4.86117	5.59747	5.44627	5.57393	5.4538	5.30546	5.51787	0.37997	0.459427	1.15862	100346226	ENSOCUG00000011751	DPP8	dipeptidyl-peptidase 8 [Source:HGNC Symbol;Acc:HGNC:16490]			ENSG00000074603	DPP8	dipeptidyl-peptidase 8 [Source:HGNC Symbol;Acc:HGNC:16490]
A_04_P064714	8.99147	9.63524	8.92968	9.6448	9.29292	9.18796	9.2328	9.13744	9.3003	9.21278	0.675963	0.736479	0.94114	100347474	ENSOCUG00000006847	CHMP4C	charged multivesicular body protein 4C [Source:HGNC Symbol;Acc:HGNC:30599]			ENSG00000164695	CHMP4C	charged multivesicular body protein 4C [Source:HGNC Symbol;Acc:HGNC:30599]
A_04_P033435	7.73549	10.1378	7.67268	10.1288	7.80402	7.76644	7.83751	7.70927	8.91869	7.77931	0.155661	0.2185	0.453956
A_04_P069632	5.8407	4.6758	5.85929	4.63874	4.09914	4.03561	4.13489	3.85512	5.25363	4.03119	0.0129382	0.0285341	0.428557	100354722	ENSOCUG00000009277	RND2	Rho family GTPase 2 [Source:HGNC Symbol;Acc:HGNC:18315]			ENSG00000108830	RND2	Rho family GTPase 2 [Source:HGNC Symbol;Acc:HGNC:18315]
A_04_P030476	5.5342	6.1593	5.48397	5.92723	5.0881	4.64256	5.03606	4.5866	5.77618	4.83833	0.00401942	0.0111028	0.522011
A_04_P092658	4.44694	3.98769	4.38157	3.87491	2.60628	2.77726	2.32237	2.33545	4.17278	2.51034	9.05135e-05	0.000518694	0.315905	100350514	ENSOCUG00000001991	C1QL3	complement component 1, q subcomponent-like 3 [Source:HGNC Symbol;Acc:HGNC:19359]		ENSOCUG00000001991	ENSG00000165985	C1QL3	complement component 1, q subcomponent-like 3 [Source:HGNC Symbol;Acc:HGNC:19359]
A_04_P043702	9.05662	11.2176	9.02002	11.1595	11.4634	11.483	11.4476	11.36	10.1134	11.4385	0.0769828	0.122186	2.50544	100358391	ENSOCUG00000011329	TSPAN13	tetraspanin 13 [Source:HGNC Symbol;Acc:HGNC:21643]			ENSG00000106537	TSPAN13	tetraspanin 13 [Source:HGNC Symbol;Acc:HGNC:21643]
A_04_P049123	2.38316	2.40802	2.43718	2.44125	5.71169	5.9151	5.7259	5.82926	2.4174	5.79549	6.7483e-10	3.45706e-08	10.3969
A_04_P032182	7.21969	7.70498	7.23626	7.61359	6.78636	6.71811	6.72244	6.59091	7.44363	6.70446	0.00140444	0.00475025	0.599083
A_04_P084847	7.34839	8.94018	7.29724	8.86274	6.70618	6.67278	6.65945	6.66964	8.11214	6.67701	0.0199239	0.0405861	0.369815	100358694	ENSOCUG00000004703	SCMH1	sex comb on midleg homolog 1 (Drosophila) [Source:HGNC Symbol;Acc:HGNC:19003]			ENSG00000010803	SCMH1	sex comb on midleg homolog 1 (Drosophila) [Source:HGNC Symbol;Acc:HGNC:19003]
A_04_P004832	5.76719	4.62052	5.60044	4.10575	4.51603	4.55941	4.40243	4.91641	5.02347	4.59857	0.342321	0.421461	0.744888		ENSOCUG00000005329	APOB	apolipoprotein B [Source:HGNC Symbol;Acc:HGNC:603]			ENSG00000084674	APOB	apolipoprotein B [Source:HGNC Symbol;Acc:HGNC:603]
A_04_P013646	2.38316	3.30141	2.43718	2.44125	5.31962	5.43815	5.22549	5.30037	2.64075	5.32091	2.11778e-05	0.000157375	6.40926	100008742
A_04_P002721	9.90431	9.78976	9.90519	9.83241	8.27954	8.2967	8.30696	8.28085	9.85792	8.29101	2.78982e-09	1.10283e-07	0.337532	100009164	ENSOCUG00000025557	AGTR1	angiotensin II receptor, type 1 [Source:HGNC Symbol;Acc:HGNC:336]		ENSOCUG00000025557	ENSG00000144891	AGTR1	angiotensin II receptor, type 1 [Source:HGNC Symbol;Acc:HGNC:336]
A_04_P076022	8.0798	7.28199	8.04535	7.2044	8.12579	8.20309	8.11037	8.14194	7.65288	8.1453	0.0840434	0.131395	1.4068	100338050	ENSOCUG00000000186		Uncharacterized protein [Source:UniProtKB/TrEMBL;Acc:G1SCS9]			ENSG00000091009	RBM27	RNA binding motif protein 27 [Source:HGNC Symbol;Acc:HGNC:29243]
A_04_P047476	3.29902	2.92176	4.38538	2.44125	3.32951	3.57835	2.9342	3.21896	3.26185	3.26526	0.994002	0.99555	1.00236	100342234	ENSOCUG00000002990		Uncharacterized protein [Source:UniProtKB/TrEMBL;Acc:G1SIS9]			ENSG00000171489	SPACA5	sperm acrosome associated 5 [Source:HGNC Symbol;Acc:HGNC:31353]
A_04_P023532	3.42421	3.29815	3.96289	3.27787	4.64449	4.74071	4.62823	4.67428	3.49078	4.67193	0.000345829	0.00154451	2.26757
A_04_P079412	7.47416	6.80595	7.57423	6.73783	6.90622	6.90553	6.89358	6.84144	7.14804	6.88669	0.277982	0.354421	0.834306		ENSOCUG00000011418	STRN3	striatin, calmodulin binding protein 3 [Source:HGNC Symbol;Acc:HGNC:15720]			ENSG00000196792	STRN3	striatin, calmodulin binding protein 3 [Source:HGNC Symbol;Acc:HGNC:15720]
A_04_P083754	9.48619	9.77037	9.53806	9.69323	10.7249	10.6829	10.7119	10.6315	9.62196	10.6878	4.80097e-06	4.65009e-05	2.09338	100340178	ENSOCUG00000016001	PPA1	pyrophosphatase (inorganic) 1 [Source:HGNC Symbol;Acc:HGNC:9226]	ENSOCUG00000016001		ENSG00000180817	PPA1	pyrophosphatase (inorganic) 1 [Source:HGNC Symbol;Acc:HGNC:9226]
A_04_P012656	5.37761	5.5061	5.34815	5.29986	10.9481	11.0492	10.9731	10.9681	5.38293	10.9846	3.15055e-11	2.68206e-09	48.5603
A_04_P096342	11.077	10.9965	11.0651	11.0393	11.8764	11.8769	11.9062	11.9089	11.0445	11.8921	1.13486e-08	3.45764e-07	1.79949	100356814	ENSOCUG00000009409	TRAPPC13	trafficking protein particle complex 13 [Source:HGNC Symbol;Acc:HGNC:25828]			ENSG00000113597	TRAPPC13	trafficking protein particle complex 13 [Source:HGNC Symbol;Acc:HGNC:25828]
A_04_P058587	8.61314	9.12769	8.61455	9.19223	8.29626	8.35369	8.30393	8.32772	8.8869	8.3204	0.0117993	0.0264932	0.675254		ENSOCUG00000006333		Uncharacterized protein [Source:UniProtKB/TrEMBL;Acc:G1SQS9]			ENSG00000104325	DECR1	2,4-dienoyl CoA reductase 1, mitochondrial [Source:HGNC Symbol;Acc:HGNC:2753]
A_04_P089043	8.99519	7.9895	9.02815	8.04392	8.74722	8.76983	8.78323	8.75439	8.51419	8.76367	0.41907	0.497881	1.18878	100343064
A_04_P052767	11.9897	11.7366	11.9606	11.7063	11.2394	11.2464	11.27	11.2046	11.8483	11.2401	0.000188203	0.000944223	0.655999	100352168	ENSOCUG00000013512	NDUFS2	NADH dehydrogenase (ubiquinone) Fe-S protein 2, 49kDa (NADH-coenzyme Q reductase) [Source:HGNC Symbol;Acc:HGNC:7708]			ENSG00000158864	NDUFS2	NADH dehydrogenase (ubiquinone) Fe-S protein 2, 49kDa (NADH-coenzyme Q reductase) [Source:HGNC Symbol;Acc:HGNC:7708]
A_04_P027430	7.31631	8.60676	7.2171	8.6373	6.74408	6.70877	6.69389	6.68096	7.94437	6.70692	0.0196577	0.0401654	0.424123
A_04_P090997	9.59331	8.96935	9.6143	8.98346	9.06498	9.13093	9.11749	9.16321	9.2901	9.11915	0.384654	0.464057	0.888255		ENSOCUG00000005376	EIF3J	eukaryotic translation initiation factor 3, subunit J [Source:HGNC Symbol;Acc:HGNC:3270]			ENSG00000104131	EIF3J	eukaryotic translation initiation factor 3, subunit J [Source:HGNC Symbol;Acc:HGNC:3270]
A_04_P075357	5.32181	5.28559	5.18005	5.1919	5.85028	5.85635	5.79888	5.70315	5.24484	5.80216	3.00619e-05	0.000209751	1.47154	100337837	ENSOCUG00000016338	C14orf1	chromosome 14 open reading frame 1 [Source:HGNC Symbol;Acc:HGNC:1187]			ENSG00000133935	C14orf1	chromosome 14 open reading frame 1 [Source:HGNC Symbol;Acc:HGNC:1187]
A_04_P041729	8.28389	7.22197	8.24222	7.29331	8.83567	8.77689	8.87013	8.78036	7.76035	8.81576	0.011106	0.0252107	2.07831	100354882	ENSOCUG00000008243	MAD2L1	MAD2 mitotic arrest deficient-like 1 (yeast) [Source:HGNC Symbol;Acc:HGNC:6763]			ENSG00000164109	MAD2L1	MAD2 mitotic arrest deficient-like 1 (yeast) [Source:HGNC Symbol;Acc:HGNC:6763]
A_04_P022736	7.5038	7.01137	7.44688	7.05573	7.20837	7.23778	7.20016	7.2423	7.25444	7.22215	0.810412	0.850883	0.977865
A_04_P068427	4.21594	5.1309	4.10419	5.4309	6.58661	6.47727	6.58171	6.48692	4.72048	6.53313	0.00155865	0.00516325	3.51286	100355440	ENSOCUG00000001051	RGS20	regulator of G-protein signaling 20 [Source:HGNC Symbol;Acc:HGNC:14600]	ENSOCUG00000001051		ENSG00000147509	RGS20	regulator of G-protein signaling 20 [Source:HGNC Symbol;Acc:HGNC:14600]
A_04_P025890	12.8274	12.9271	12.7913	12.9807	12.8892	12.9049	12.9341	12.9008	12.8816	12.9073	0.588086	0.658203	1.01792	100344596
A_04_P034497	7.91721	9.19175	7.91366	9.2822	7.47464	7.45375	7.49884	7.5306	8.5762	7.48946	0.0294643	0.0557338	0.470822	100345804	ENSOCUG00000008435	KCNF1	potassium channel, voltage gated modifier subfamily F, member 1 [Source:HGNC Symbol;Acc:HGNC:6246]			ENSG00000162975	KCNF1	potassium channel, voltage gated modifier subfamily F, member 1 [Source:HGNC Symbol;Acc:HGNC:6246]
A_04_P068944	4.53238	4.80761	4.3765	5.32977	5.93536	5.92485	5.97423	5.89389	4.76157	5.93208	0.00141367	0.00477497	2.25092	100350707	ENSOCUG00000017670	PTBP3	polypyrimidine tract binding protein 3 [Source:HGNC Symbol;Acc:HGNC:10253]	ENSOCUG00000017670		ENSG00000119314	PTBP3	polypyrimidine tract binding protein 3 [Source:HGNC Symbol;Acc:HGNC:10253]
A_04_P001051	12.8088	9.6009	12.7325	9.65512	4.55136	4.67008	4.53788	4.65839	11.1993	4.60443	0.000346555	0.00154728	0.0103452	100008692	ENSOCUG00000005852	LECT1	leukocyte cell-derived chemotaxin 1 [Source:RefSeq peptide;Acc:NP_001075509]		ENSOCUG00000005852	ENSG00000136110	LECT1	leukocyte cell derived chemotaxin 1 [Source:HGNC Symbol;Acc:HGNC:17005]
A_04_P002472	10.2514	13.2064	10.2149	13.3123	5.19658	5.12999	5.12434	5.04692	11.7463	5.12446	0.000275555	0.00128703	0.010154	100008719	ENSOCUG00000006901	ANKRD1	Ankyrin repeat domain-containing protein 1 [Source:UniProtKB/TrEMBL;Acc:G1SRY4]		ENSOCUG00000006901	ENSG00000148677	ANKRD1	ankyrin repeat domain 1 (cardiac muscle) [Source:HGNC Symbol;Acc:HGNC:15819]
A_04_P007346	13.7383	13.0877	13.6868	13.1129	12.9925	12.9991	13.0487	12.9511	13.4065	12.9978	0.0617461	0.10203	0.753348	100352519
A_04_P062218	7.25081	5.85832	7.24172	5.76027	7.48139	7.50083	7.39259	7.43141	6.52778	7.45156	0.0681522	0.110598	1.89708		ENSOCUG00000000146	IQGAP1	IQ motif containing GTPase activating protein 1 [Source:HGNC Symbol;Acc:HGNC:6110]			ENSG00000140575	IQGAP1	IQ motif containing GTPase activating protein 1 [Source:HGNC Symbol;Acc:HGNC:6110]
A_04_P080047	10.202	9.84975	10.1574	9.82018	10.257	10.2594	10.2591	10.2405	10.0073	10.254	0.0490102	0.0844841	1.18647	100358121	ENSOCUG00000012776	SMURF2	SMAD specific E3 ubiquitin protein ligase 2 [Source:HGNC Symbol;Acc:HGNC:16809]			ENSG00000108854	SMURF2	SMAD specific E3 ubiquitin protein ligase 2 [Source:HGNC Symbol;Acc:HGNC:16809]
A_04_P090489	7.30926	6.52208	7.19621	6.40432	7.01523	7.07368	6.95411	7.00687	6.85797	7.01247	0.529576	0.603889	1.11304	100357239	ENSOCUG00000003029	PEX11B	peroxisomal biogenesis factor 11 beta [Source:HGNC Symbol;Acc:HGNC:8853]			ENSG00000131779	PEX11B	peroxisomal biogenesis factor 11 beta [Source:HGNC Symbol;Acc:HGNC:8853]
A_04_P096569	10.5961	10.5753	10.5393	10.585	10.4823	10.4452	10.4418	10.3839	10.5739	10.4383	0.00125067	0.00432623	0.91028	100343052	ENSOCUG00000006789	UCHL3	ubiquitin carboxyl-terminal esterase L3 (ubiquitin thiolesterase) [Source:HGNC Symbol;Acc:HGNC:12515]			ENSG00000118939	UCHL3	ubiquitin carboxyl-terminal esterase L3 (ubiquitin thiolesterase) [Source:HGNC Symbol;Acc:HGNC:12515]
A_04_P056797	4.08674	3.515	3.90058	3.99243	3.81745	3.33667	3.80742	3.39205	3.87369	3.5884	0.165183	0.229648	0.820577	100349583	ENSOCUG00000012983	NXPH1	neurexophilin 1 [Source:HGNC Symbol;Acc:HGNC:20693]			ENSG00000122584	NXPH1	neurexophilin 1 [Source:HGNC Symbol;Acc:HGNC:20693]
A_04_P077716	5.77486	7.84652	5.81986	7.90825	7.04169	7.0427	6.97736	6.91379	6.83737	6.99388	0.803391	0.845059	1.11459	100358224	ENSOCUG00000010870	CLMN	calmin (calponin-like, transmembrane) [Source:HGNC Symbol;Acc:HGNC:19972]			ENSG00000165959	CLMN	calmin (calponin-like, transmembrane) [Source:HGNC Symbol;Acc:HGNC:19972]
A_04_P099004	10.1759	9.93116	10.1993	9.95645	10.1397	10.1397	10.1115	10.0486	10.0657	10.1099	0.571896	0.643045	1.0311	100353979	ENSOCUG00000002951	MRPL3	mitochondrial ribosomal protein L3 [Source:HGNC Symbol;Acc:HGNC:10379]			ENSG00000114686	MRPL3	mitochondrial ribosomal protein L3 [Source:HGNC Symbol;Acc:HGNC:10379]
A_04_P007429	9.25879	8.27853	9.24943	8.26331	8.87799	8.86685	8.88718	8.82833	8.76252	8.86509	0.730486	0.783472	1.07368	100216334
A_04_P015136	4.49293	4.73534	4.31311	4.41728	10.9971	10.959	11.0782	10.8927	4.48966	10.9817	7.8568e-10	3.90401e-08	90.014
A_04_P039055	3.81187	2.96343	3.87491	2.44125	2.79552	2.86945	3.15343	2.61153	3.27286	2.85748	0.297629	0.374875	0.749821
A_04_P019254	5.67233	4.76248	5.72478	4.76943	4.62368	4.5389	4.62288	4.52458	5.23225	4.57751	0.0519832	0.0886673	0.635189
A_04_P062752	8.38699	7.80247	8.36481	7.8229	7.8133	7.82972	7.88547	7.87678	8.09429	7.85132	0.188162	0.255991	0.845001	100347897	ENSOCUG00000012712	EPC2	enhancer of polycomb homolog 2 (Drosophila) [Source:HGNC Symbol;Acc:HGNC:24543]			ENSG00000135999	EPC2	enhancer of polycomb homolog 2 (Drosophila) [Source:HGNC Symbol;Acc:HGNC:24543]
A_04_P082256	5.87215	5.51759	5.84997	5.57622	5.47783	5.61633	5.48891	5.45192	5.70398	5.50875	0.0951792	0.145198	0.873432	100355853	ENSOCUG00000016963	GNPDA1	glucosamine-6-phosphate deaminase 1 [Source:HGNC Symbol;Acc:HGNC:4417]			ENSG00000113552	GNPDA1	glucosamine-6-phosphate deaminase 1 [Source:HGNC Symbol;Acc:HGNC:4417]
A_04_P009063	9.98972	11.4654	9.99943	11.4511	9.43265	9.4072	9.42139	9.3922	10.7264	9.41336	0.020933	0.0422572	0.402469	100352295	ENSOCUG00000001832		Adenylate kinase 2, mitochondrial [Source:UniProtKB/TrEMBL;Acc:G1SG80]			ENSG00000004455	AK2	adenylate kinase 2 [Source:HGNC Symbol;Acc:HGNC:362]
A_04_P052782	4.88211	4.66974	4.7841	4.51188	3.96395	3.78718	4.14643	3.82731	4.71195	3.93121	0.000468089	0.0019726	0.582068	100346291	ENSOCUG00000013537	NR1I3	nuclear receptor subfamily 1, group I, member 3 [Source:HGNC Symbol;Acc:HGNC:7969]			ENSG00000143257	NR1I3	nuclear receptor subfamily 1, group I, member 3 [Source:HGNC Symbol;Acc:HGNC:7969]
A_04_P012403	10.488	9.90766	10.4858	9.91256	10.4876	10.5002	10.4932	10.4449	10.1985	10.4815	0.14109	0.201442	1.21668	100358690	ENSOCUG00000012842			ENSOCUG00000012842
A_04_P061737	6.41584	5.91473	6.38369	5.86893	6.29835	6.39192	6.2912	6.29835	6.1458	6.31996	0.286871	0.363819	1.12831	100348774	ENSOCUG00000005572	ERAL1	Era-like 12S mitochondrial rRNA chaperone 1 [Source:HGNC Symbol;Acc:HGNC:3424]			ENSG00000132591	ERAL1	Era-like 12S mitochondrial rRNA chaperone 1 [Source:HGNC Symbol;Acc:HGNC:3424]
A_04_P101317	7.14784	5.99264	7.06392	6.0082	4.46117	4.24512	4.61922	4.20768	6.55315	4.3833	0.000631343	0.00250182	0.222233		ENSOCUG00000003124	ARHGAP10	Rho GTPase activating protein 10 [Source:HGNC Symbol;Acc:HGNC:26099]		ENSOCUG00000003124	ENSG00000071205	ARHGAP10	Rho GTPase activating protein 10 [Source:HGNC Symbol;Acc:HGNC:26099]
A_04_P075932	11.359	10.2572	11.3484	10.2376	10.5953	10.5927	10.5863	10.4503	10.8005	10.5562	0.475818	0.552839	0.844191	100350929	ENSOCUG00000016579	FAM188A	family with sequence similarity 188, member A [Source:HGNC Symbol;Acc:HGNC:23578]			ENSG00000148481	FAM188A	family with sequence similarity 188, member A [Source:HGNC Symbol;Acc:HGNC:23578]
A_04_P080282	5.64622	5.57349	5.62517	5.2303	6.02013	6.07669	5.95973	5.97258	5.5188	6.00728	0.00287996	0.00847781	1.40297		ENSOCUG00000007235	TRDMT1	tRNA aspartic acid methyltransferase 1 [Source:HGNC Symbol;Acc:HGNC:2977]	ENSOCUG00000007235		ENSG00000107614	TRDMT1	tRNA aspartic acid methyltransferase 1 [Source:HGNC Symbol;Acc:HGNC:2977]
A_04_P016281	8.54814	9.61301	8.5155	9.57748	8.93023	9.04643	8.92579	8.93448	9.06353	8.95923	0.746829	0.797602	0.930257	100009375	ENSOCUG00000005254	HYAL2	hyaluronoglucosaminidase 2 [Source:HGNC Symbol;Acc:HGNC:5321]			ENSG00000068001	HYAL2	hyaluronoglucosaminidase 2 [Source:HGNC Symbol;Acc:HGNC:5321]
A_04_P059892	3.75216	4.94969	3.23779	4.959	2.63218	2.59038	2.32237	2.51436	4.22466	2.51482	0.00807816	0.019515	0.305694
A_04_P008236	4.27582	3.70993	4.71058	3.76404	3.94854	3.85644	4.02222	3.85586	4.11509	3.92076	0.447786	0.52574	0.87398
A_04_P027353	8.63564	7.93705	8.59899	7.91366	8.18329	8.17098	8.15487	8.06134	8.27133	8.14262	0.547255	0.620339	0.914647
A_04_P024061	11.6967	10.7307	11.7202	10.7551	11.1039	11.1797	11.2008	11.1481	11.2257	11.1581	0.817173	0.856609	0.954264	100350929	ENSOCUG00000016579	FAM188A	family with sequence similarity 188, member A [Source:HGNC Symbol;Acc:HGNC:23578]			ENSG00000148481	FAM188A	family with sequence similarity 188, member A [Source:HGNC Symbol;Acc:HGNC:23578]
ETG10_13482	6.02233	6.45002	5.97228	6.46281	4.95257	4.95951	4.94853	4.87188	6.22686	4.93312	7.23448e-05	0.000430634	0.407893
A_04_P062855	5.30665	4.29388	5.13412	4.23207	5.55695	5.36998	5.65681	5.40209	4.74168	5.49646	0.0390145	0.0701283	1.68737	100348885	ENSOCUG00000007596	CTXN3	cortexin 3 [Source:HGNC Symbol;Acc:HGNC:31110]	ENSOCUG00000007596		ENSG00000205279	CTXN3	cortexin 3 [Source:HGNC Symbol;Acc:HGNC:31110]
A_04_P027030	7.77997	8.74298	7.77788	8.79674	7.16983	7.0085	7.23084	6.95793	8.27439	7.09177	0.00688498	0.0171473	0.440552
A_04_P021828	5.20348	4.87946	5.15949	4.85378	4.98689	5.4632	5.0592	5.39195	5.02405	5.22531	0.227655	0.300298	1.1497
A_04_P026824	10.3962	10.0779	10.3913	10.0137	10.2054	10.2877	10.267	10.2305	10.2198	10.2476	0.795653	0.838646	1.01951
A_04_P021346	13.0914	12.5124	13.078	12.496	12.0206	12.0217	12.0574	11.9418	12.7944	12.0104	0.00358174	0.0101011	0.580724
A_04_P026353	4.56835	4.23102	4.1342	4.26443	3.98182	3.70062	4.00937	3.86671	4.2995	3.88963	0.0128338	0.0283578	0.752691
A_04_P019697	13.0661	12.1078	13.0661	12.1102	11.1496	11.1541	11.1691	11.1447	12.5876	11.1543	0.00204141	0.00642262	0.370307
A_04_P048123	8.60714	7.87117	8.6969	7.95565	8.4055	8.45134	8.41981	8.37584	8.28272	8.41312	0.566863	0.638689	1.0946	100346915	ENSOCUG00000009871	TRIAP1	TP53 regulated inhibitor of apoptosis 1 [Source:HGNC Symbol;Acc:HGNC:26937]			ENSG00000170855	TRIAP1	TP53 regulated inhibitor of apoptosis 1 [Source:HGNC Symbol;Acc:HGNC:26937]
A_04_P075267	9.08125	8.43174	9.11021	8.49618	9.18863	9.20373	9.24804	9.2034	8.77984	9.21095	0.057006	0.0955732	1.34827	100353145	ENSOCUG00000014557	CEP57	centrosomal protein 57kDa [Source:HGNC Symbol;Acc:HGNC:30794]			ENSG00000166037	CEP57	centrosomal protein 57kDa [Source:HGNC Symbol;Acc:HGNC:30794]
A_04_P098337	8.25755	6.5098	8.26127	6.65753	7.99512	7.94963	8.02124	7.92179	7.42154	7.97194	0.299911	0.377229	1.4645		ENSOCUG00000005251	INSIG2	insulin induced gene 2 [Source:HGNC Symbol;Acc:HGNC:20452]			ENSG00000125629	INSIG2	insulin induced gene 2 [Source:HGNC Symbol;Acc:HGNC:20452]
A_04_P001781	8.87947	10.5175	8.86342	10.5207	9.07779	8.86141	9.09476	8.9151	9.69526	8.98726	0.190027	0.258143	0.612169	100009276	ENSOCUG00000005810	MLN	promotilin precursor [Source:RefSeq peptide;Acc:NP_001095169]			ENSG00000096395	MLN	motilin [Source:HGNC Symbol;Acc:HGNC:7141]
A_04_P041737	5.56951	5.87434	5.43685	5.74132	6.67908	6.69221	6.70052	6.70296	5.65551	6.69369	3.72028e-05	0.000249935	2.05365	100343192	ENSOCUG00000012412	GMIP	GEM interacting protein [Source:HGNC Symbol;Acc:HGNC:24852]	ENSOCUG00000012412		ENSG00000089639	GMIP	GEM interacting protein [Source:HGNC Symbol;Acc:HGNC:24852]
A_04_P059843	3.28285	3.44612	3.13767	4.00541	4.03848	3.77701	4.02271	3.9777	3.46801	3.95397	0.05055	0.0865927	1.40052		ENSOCUG00000013002	BRD4	bromodomain containing 4 [Source:HGNC Symbol;Acc:HGNC:13575]			ENSG00000141867	BRD4	bromodomain containing 4 [Source:HGNC Symbol;Acc:HGNC:13575]
A_04_P070582	7.3824	6.34167	7.36468	6.38799	6.91122	6.86921	6.9588	6.80669	6.86918	6.88648	0.954873	0.965604	1.01206	100342506	ENSOCUG00000010949	ZCCHC6	zinc finger, CCHC domain containing 6 [Source:HGNC Symbol;Acc:HGNC:25817]			ENSG00000083223	ZCCHC6	zinc finger, CCHC domain containing 6 [Source:HGNC Symbol;Acc:HGNC:25817]
A_04_P086705	6.4187	4.73509	6.32052	4.56797	2.33479	2.32264	2.32237	2.33545	5.51057	2.32881	0.000688658	0.00268815	0.110204		ENSOCUG00000022596	AK5	adenylate kinase 5 [Source:HGNC Symbol;Acc:HGNC:365]		ENSOCUG00000022596	ENSG00000154027	AK5	adenylate kinase 5 [Source:HGNC Symbol;Acc:HGNC:365]
A_04_P033262	15.5427	15.0641	15.5364	15.0922	16.3684	16.3488	16.3834	16.3266	15.3088	16.3568	0.000229623	0.00111219	2.0676		ENSOCUG00000012842			ENSOCUG00000012842
A_04_P046532	6.88588	6.51016	6.89588	6.61423	8.18042	8.28389	8.20562	8.27518	6.72654	8.23628	5.50038e-06	5.19708e-05	2.84759		ENSOCUG00000005647	RP2	retinitis pigmentosa 2 (X-linked recessive) [Source:HGNC Symbol;Acc:HGNC:10274]	ENSOCUG00000005647		ENSG00000102218	RP2	retinitis pigmentosa 2 (X-linked recessive) [Source:HGNC Symbol;Acc:HGNC:10274]
A_04_P007297	8.86174	9.55703	8.75454	9.56859	9.15456	9.07665	9.16427	9.08125	9.18547	9.11918	0.773541	0.820338	0.95509	100348930
A_04_P056782	8.01584	8.55019	7.98035	8.53931	7.72319	7.66095	7.72877	7.63314	8.27142	7.68651	0.0105555	0.024195	0.666692	100349200	ENSOCUG00000004051		Uncharacterized protein [Source:UniProtKB/TrEMBL;Acc:G1SKZ2]			ENSG00000105127	AKAP8	A kinase (PRKA) anchor protein 8 [Source:HGNC Symbol;Acc:HGNC:378]
A_04_P032210	8.55115	8.64522	8.48776	8.67129	8.99073	8.93513	8.94343	8.94469	8.58886	8.95349	0.000172973	0.000881307	1.28756	100345110
A_04_P008233	4.93463	5.09681	5.10975	4.91363	4.69671	4.54175	4.61326	4.397	5.0137	4.56218	0.0015117	0.00503605	0.731269
A_04_P062091	8.63087	9.3807	8.60714	9.41732	9.80263	9.72452	9.86918	9.67633	9.00901	9.76816	0.0161973	0.034237	1.6925	100328943	ENSOCUG00000021503		Uncharacterized protein [Source:UniProtKB/TrEMBL;Acc:G1TJR9]
A_04_P018659	9.89548	9.49494	9.82463	9.52006	9.33585	9.37684	9.34604	9.35846	9.68378	9.3543	0.0188481	0.0387849	0.795822	100342456	ENSOCUG00000002389	UFC1	ubiquitin-fold modifier conjugating enzyme 1 [Source:HGNC Symbol;Acc:HGNC:26941]			ENSG00000143222	UFC1	ubiquitin-fold modifier conjugating enzyme 1 [Source:HGNC Symbol;Acc:HGNC:26941]
A_04_P085964	9.38914	9.54744	9.38965	9.6369	8.88229	8.70557	8.87333	8.74247	9.49078	8.80092	0.000101051	0.00056692	0.619911	100339177	ENSOCUG00000002334	SKA2	spindle and kinetochore associated complex subunit 2 [Source:HGNC Symbol;Acc:HGNC:28006]			ENSG00000182628	SKA2	spindle and kinetochore associated complex subunit 2 [Source:HGNC Symbol;Acc:HGNC:28006]
A_04_P009372	9.80684	9.2468	9.81802	9.27527	8.50329	8.50397	8.60738	8.48535	9.53673	8.525	0.000773321	0.00294903	0.495949
A_04_P014445	2.38316	2.40802	2.43718	2.44125	5.56022	5.57998	5.50315	5.41563	2.4174	5.51475	2.79516e-10	1.67405e-08	8.55843
A_04_P027156	8.53319	8.53818	8.43917	8.51929	7.87533	7.8372	7.8471	7.8149	8.50746	7.84363	2.53972e-07	4.38648e-06	0.631204
A_04_P065687	6.69239	6.5805	6.72244	6.66305	6.41893	6.46233	6.45095	6.48597	6.6646	6.45455	0.000772988	0.00294808	0.864507	100216512	ENSOCUG00000005932	CCDC93	coiled-coil domain containing 93 [Source:HGNC Symbol;Acc:HGNC:25611]			ENSG00000125633	CCDC93	coiled-coil domain containing 93 [Source:HGNC Symbol;Acc:HGNC:25611]
A_04_P054219	7.53234	8.68873	7.43609	8.65567	7.42634	7.27359	7.55841	7.25353	8.07821	7.37797	0.093014	0.142602	0.615469	100357256	ENSOCUG00000024329		Olfactory receptor [Source:UniProtKB/TrEMBL;Acc:G1U5J1]			ENSG00000180016	OR1E1	olfactory receptor, family 1, subfamily E, member 1 [Source:HGNC Symbol;Acc:HGNC:8189]
A_04_P060687	5.60072	5.05323	5.65878	5.08185	5.88414	5.9485	5.68934	5.92107	5.34864	5.86076	0.0253158	0.0492799	1.42614		ENSOCUG00000005026	CD2AP	CD2-associated protein [Source:HGNC Symbol;Acc:HGNC:14258]			ENSG00000198087	CD2AP	CD2-associated protein [Source:HGNC Symbol;Acc:HGNC:14258]
A_04_P079497	3.839	3.08589	3.39583	2.44125	3.21532	2.85436	2.87539	2.64005	3.19049	2.89628	0.388937	0.468304	0.815517	100350828	ENSOCUG00000007933	C6orf47	chromosome 6 open reading frame 47 [Source:HGNC Symbol;Acc:HGNC:19076]			ENSG00000204439	C6orf47	chromosome 6 open reading frame 47 [Source:HGNC Symbol;Acc:HGNC:19076]
A_04_P083457	5.2742	5.8189	5.38364	5.71784	11.8101	11.8055	11.7982	11.7557	5.54864	11.7924	5.73022e-09	1.97644e-07	75.7792
A_04_P004873	9.70125	9.50729	9.67661	9.57022	9.96605	9.7166	9.99392	9.66159	9.61384	9.83454	0.0618534	0.102162	1.1653	100339093	ENSOCUG00000012023	EIF2S1	eukaryotic translation initiation factor 2, subunit 1 alpha, 35kDa [Source:HGNC Symbol;Acc:HGNC:3265]			ENSG00000134001	EIF2S1	eukaryotic translation initiation factor 2, subunit 1 alpha, 35kDa [Source:HGNC Symbol;Acc:HGNC:3265]
A_04_P087028	4.5136	5.32671	4.95053	5.24851	4.55379	4.63206	4.44351	4.4316	5.00984	4.51524	0.0406896	0.0725537	0.70976	100339224	ENSOCUG00000017527	LRRIQ1	leucine-rich repeats and IQ motif containing 1 [Source:HGNC Symbol;Acc:HGNC:25708]	ENSOCUG00000017527		ENSG00000133640	LRRIQ1	leucine-rich repeats and IQ motif containing 1 [Source:HGNC Symbol;Acc:HGNC:25708]
A_04_P013360	2.38316	2.40802	2.43718	2.44125	3.79663	3.81891	3.64326	3.31355	2.4174	3.64309	4.52104e-05	0.000293184	2.33866
A_04_P081724	9.7678	9.97008	9.77721	9.96805	10.3516	10.3171	10.3343	10.3014	9.87078	10.3261	0.000221672	0.00108076	1.37109	100354766	ENSOCUG00000000406	UIMC1	ubiquitin interaction motif containing 1 [Source:HGNC Symbol;Acc:HGNC:30298]			ENSG00000087206	UIMC1	ubiquitin interaction motif containing 1 [Source:HGNC Symbol;Acc:HGNC:30298]
A_04_P013024	10.2632	12.6094	10.2296	12.6846	6.64906	6.67726	6.58788	6.62639	11.4467	6.63515	0.000444238	0.00189105	0.0356104	100328570
A_04_P067342	11.5982	11.2549	11.5828	11.2634	9.76463	9.79523	9.75315	9.71129	11.4248	9.75608	2.51129e-06	2.76904e-05	0.314527	100342352	ENSOCUG00000004137	PRSS23	protease, serine, 23 [Source:HGNC Symbol;Acc:HGNC:14370]		ENSOCUG00000004137	ENSG00000150687	PRSS23	protease, serine, 23 [Source:HGNC Symbol;Acc:HGNC:14370]
A_04_P081432	4.30508	2.40802	4.31526	2.44125	3.19851	2.45451	4.22402	2.50558	3.3674	3.09565	0.704519	0.760804	0.828315	100357863	ENSOCUG00000011921	FAM216A	family with sequence similarity 216, member A [Source:HGNC Symbol;Acc:HGNC:30180]			ENSG00000204856	FAM216A	family with sequence similarity 216, member A [Source:HGNC Symbol;Acc:HGNC:30180]
A_04_P073018	6.65709	5.52147	6.57232	5.33618	5.32198	5.39578	5.42463	5.28195	6.02176	5.35609	0.10303	0.155211	0.630392	100348935	ENSOCUG00000015656		Uncharacterized protein [Source:UniProtKB/TrEMBL;Acc:U3KMH2]			ENSG00000147133	TAF1	TAF1 RNA polymerase II, TATA box binding protein (TBP)-associated factor, 250kDa [Source:HGNC Symbol;Acc:HGNC:11535]
A_04_P051502	6.4731	6.84181	6.5654	6.81859	6.37831	6.51448	6.37924	6.3949	6.67472	6.41673	0.0382643	0.0689942	0.836252
A_04_P045397	5.54132	6.52165	5.56838	6.59046	5.52005	5.28942	5.46489	5.18882	6.05545	5.3658	0.0608322	0.100825	0.620002		ENSOCUG00000014771	TBKBP1	TBK1 binding protein 1 [Source:HGNC Symbol;Acc:HGNC:30140]			ENSG00000198933	TBKBP1	TBK1 binding protein 1 [Source:HGNC Symbol;Acc:HGNC:30140]
A_04_P011826	11.2939	10.9201	11.285	10.8877	10.5139	10.5523	10.512	10.5697	11.0967	10.537	0.0025067	0.00759335	0.678443	100341138	ENSOCUG00000026894
A_04_P051517	7.38682	8.45062	7.37002	8.4129	7.33088	7.23717	7.26505	7.17598	7.90509	7.25227	0.07676	0.121924	0.636035
A_04_P056177	10.6324	9.39558	10.6536	9.36911	11.1285	11.1898	11.1704	11.1687	10.0127	11.1643	0.0195114	0.0399133	2.22173	100351010	ENSOCUG00000004884	ABRACL	ABRA C-terminal like [Source:HGNC Symbol;Acc:HGNC:21230]			ENSG00000146386	ABRACL	ABRA C-terminal like [Source:HGNC Symbol;Acc:HGNC:21230]
A_04_P086777	7.25982	4.27919	7.17478	3.55744	5.67845	5.61201	5.66377	5.59196	5.56781	5.63655	0.945474	0.958462	1.0488	100316908	ENSOCUG00000001618	HGF	hepatocyte growth factor (hepapoietin A; scatter factor) [Source:HGNC Symbol;Acc:HGNC:4893]			ENSG00000019991	HGF	hepatocyte growth factor (hepapoietin A; scatter factor) [Source:HGNC Symbol;Acc:HGNC:4893]
A_04_P097417	5.29239	5.42299	5.16135	5.22006	4.86923	4.99339	4.65635	4.78555	5.2742	4.82613	0.0025855	0.00778128	0.733024	100338528
A_04_P027186	9.30003	7.80924	9.25691	7.83559	6.93541	6.84436	6.92414	6.79105	8.55044	6.87374	0.00732745	0.0180359	0.312797
A_04_P070823	9.4601	9.49019	9.45349	9.48573	9.44741	9.40394	9.46154	9.29466	9.47238	9.40189	0.119714	0.176002	0.952312	100349253	ENSOCUG00000000063		Uncharacterized protein [Source:UniProtKB/TrEMBL;Acc:G1SCI1]			ENSG00000112031	MTRF1L	mitochondrial translational release factor 1-like [Source:HGNC Symbol;Acc:HGNC:21051]
A_04_P012381	4.93699	4.32176	4.87235	3.531	3.05124	3.05681	3.10717	2.52009	4.41553	2.93383	0.0057609	0.014879	0.358067
A_04_P074599	9.75114	9.94673	9.75232	9.94008	9.29763	9.47336	9.31262	9.40157	9.84757	9.3713	0.000453347	0.00192092	0.718832	100355237	ENSOCUG00000011315		Uncharacterized protein [Source:UniProtKB/TrEMBL;Acc:G1T125]			ENSG00000100209	HSCB	HscB mitochondrial iron-sulfur cluster co-chaperone [Source:HGNC Symbol;Acc:HGNC:28913]
A_04_P059358	8.98272	9.76868	8.96466	9.72898	7.6421	7.53858	7.57643	7.49884	9.36126	7.56399	0.00021032	0.00103456	0.287718	100009325	ENSOCUG00000008496	GHR	growth hormone receptor [Source:HGNC Symbol;Acc:HGNC:4263]		ENSOCUG00000008496	ENSG00000112964	GHR	growth hormone receptor [Source:HGNC Symbol;Acc:HGNC:4263]
A_04_P007461	5.81192	5.38074	5.90008	5.14526	5.27225	5.38155	5.24926	5.36562	5.5595	5.31717	0.230802	0.303664	0.845376	100343255
A_04_P074704	6.16506	7.31293	6.22266	7.21598	6.24343	6.3632	6.20613	6.30161	6.72916	6.27859	0.198583	0.267985	0.731755		ENSOCUG00000003431	BMP6	bone morphogenetic protein 6 [Source:HGNC Symbol;Acc:HGNC:1073]			ENSG00000153162	BMP6	bone morphogenetic protein 6 [Source:HGNC Symbol;Acc:HGNC:1073]
A_04_P006990	6.58401	7.46481	6.52706	7.43528	7.26416	7.00054	7.30501	6.98253	7.00279	7.13806	0.636904	0.702094	1.0983
A_04_P001711	16.594	13.9911	16.5869	13.9934	11.7249	11.7746	11.7379	11.7023	15.2914	11.7349	0.00318926	0.00919428	0.0849985	100009271	ENSOCUG00000008193	ACTA2	actin, alpha 2, smooth muscle, aorta [Source:HGNC Symbol;Acc:HGNC:130]		ENSOCUG00000008193	ENSG00000107796	ACTA2	actin, alpha 2, smooth muscle, aorta [Source:HGNC Symbol;Acc:HGNC:130]
A_04_P018921	5.16717	4.79235	4.94746	4.67558	4.7514	4.74803	4.82049	4.79441	4.89564	4.77858	0.318815	0.396939	0.922067
A_04_P009856	4.14567	5.66505	4.01525	5.4695	3.81168	3.63716	3.92177	3.7063	4.82387	3.76923	0.0520746	0.088784	0.481417	100345190
A_04_P102339	3.56277	3.61606	3.39544	3.0863	3.34492	2.85279	3.13619	2.90207	3.41514	3.05899	0.0738437	0.118123	0.781249		ENSOCUG00000027384		Olfactory receptor [Source:UniProtKB/TrEMBL;Acc:G1U576]			ENSG00000181958	OR4A15	olfactory receptor, family 4, subfamily A, member 15 [Source:HGNC Symbol;Acc:HGNC:15152]
A_04_P082917	8.86786	8.76269	8.8017	8.77457	7.86237	7.88161	7.88115	7.80589	8.80171	7.85776	6.22915e-08	1.41318e-06	0.519808	100008631	ENSOCUG00000016398	ACVR2A	activin A receptor, type IIA [Source:HGNC Symbol;Acc:HGNC:173]		ENSOCUG00000016398	ENSG00000121989	ACVR2A	activin A receptor, type IIA [Source:HGNC Symbol;Acc:HGNC:173]
A_04_P001312	11.6496	11.4851	11.6835	11.512	11.1595	11.1948	11.177	11.1255	11.5826	11.1642	0.000186261	0.000935997	0.748283	100008751	ENSOCUG00000009369	VDAC1	Voltage-dependent anion-selective channel protein 1 [Source:UniProtKB/Swiss-Prot;Acc:Q9TT15]			ENSG00000213585	VDAC1	voltage-dependent anion channel 1 [Source:HGNC Symbol;Acc:HGNC:12669]
A_04_P090792	2.38316	2.40802	2.43718	2.44125	4.4691	4.62466	4.41238	4.55379	2.4174	4.51498	1.04034e-08	3.23203e-07	4.27991	100356599	ENSOCUG00000011869	ELMOD1	ELMO/CED-12 domain containing 1 [Source:HGNC Symbol;Acc:HGNC:25334]	ENSOCUG00000011869		ENSG00000110675	ELMOD1	ELMO/CED-12 domain containing 1 [Source:HGNC Symbol;Acc:HGNC:25334]
A_04_P004992	16.4845	16.0893	16.5184	16.0893	16.3643	16.4391	16.3985	16.3611	16.2954	16.3907	0.459026	0.536669	1.06834	100341252	ENSOCUG00000003068	RPS20	40S ribosomal protein S20 [Source:RefSeq peptide;Acc:NP_001240663]
A_04_P074411	8.64803	7.11081	8.63621	7.18719	6.67513	6.738	6.62087	6.68167	7.89556	6.67892	0.0304966	0.0573305	0.430282	100357677	ENSOCUG00000017563	AKAP1	A kinase (PRKA) anchor protein 1 [Source:HGNC Symbol;Acc:HGNC:367]			ENSG00000121057	AKAP1	A kinase (PRKA) anchor protein 1 [Source:HGNC Symbol;Acc:HGNC:367]
A_04_P005853	3.95866	4.42085	3.79734	3.84366	4.26406	3.88799	3.98492	3.76851	4.00513	3.97637	0.876621	0.905157	0.980265
A_04_P029091	9.36928	11.5394	9.36247	11.5475	3.40121	3.00035	3.1336	3.54584	10.4546	3.27025	3.00487e-05	0.000209701	0.00687514
A_04_P013158	6.31526	6.66646	6.20334	6.59865	7.58512	7.61268	7.62179	7.57246	6.44593	7.59801	4.8316e-05	0.000308996	2.22235	100009244	ENSOCUG00000013067		Battenin [Source:UniProtKB/TrEMBL;Acc:G1T4N3]	ENSOCUG00000013067		ENSG00000188603	CLN3	ceroid-lipofuscinosis, neuronal 3 [Source:HGNC Symbol;Acc:HGNC:2074]
A_04_P084544	8.99555	10.2241	9.00149	10.2952	10.363	10.3407	10.3618	10.265	9.62908	10.3326	0.102261	0.154267	1.62848	100354816	ENSOCUG00000007226	NAA25	N(alpha)-acetyltransferase 25, NatB auxiliary subunit [Source:HGNC Symbol;Acc:HGNC:25783]			ENSG00000111300	NAA25	N(alpha)-acetyltransferase 25, NatB auxiliary subunit [Source:HGNC Symbol;Acc:HGNC:25783]
A_04_P019111	7.2218	5.61306	7.18816	5.81717	6.35454	6.34295	6.36799	6.36752	6.46005	6.35825	0.821628	0.860137	0.931872
A_04_P070492	3.55258	3.21232	5.45782	3.40882	3.11581	3.61651	3.24504	3.45085	3.90788	3.35705	0.341183	0.420224	0.682626
A_04_P071864	10.6907	10.5742	10.7417	10.6467	9.28716	9.29126	9.27605	9.30288	10.6633	9.28934	2.13144e-08	5.83291e-07	0.38582	100338844	ENSOCUG00000010190	ACYP1	acylphosphatase 1, erythrocyte (common) type [Source:HGNC Symbol;Acc:HGNC:179]		ENSOCUG00000010190	ENSG00000119640	ACYP1	acylphosphatase 1, erythrocyte (common) type [Source:HGNC Symbol;Acc:HGNC:179]
A_04_P037297	6.22686	6.45441	6.1373	6.23416	5.41222	5.51132	5.43289	5.58517	6.26318	5.4854	5.957e-05	0.000367946	0.583261		ENSOCUG00000014714		Uncharacterized protein [Source:UniProtKB/TrEMBL;Acc:G1T7Y6]			ENSG00000158526	TSR2	TSR2, 20S rRNA accumulation, homolog (S. cerevisiae) [Source:HGNC Symbol;Acc:HGNC:25455]
A_04_P090039	10.991	10.986	11.0108	11.0684	10.578	10.5451	10.5662	10.5484	11.014	10.5595	5.35626e-07	7.88969e-06	0.729724	100346692	ENSOCUG00000003620	CCDC88A	coiled-coil domain containing 88A [Source:HGNC Symbol;Acc:HGNC:25523]			ENSG00000115355	CCDC88A	coiled-coil domain containing 88A [Source:HGNC Symbol;Acc:HGNC:25523]
A_04_P030857	11.6835	12.1507	11.6373	12.2363	12.1078	12.0785	12.1327	12.0646	11.9269	12.0959	0.320151	0.398359	1.12424	100356656
A_04_P001991	4.95104	6.03152	5.006	6.29569	9.57748	9.61047	9.62914	9.57022	5.57106	9.59683	2.45985e-05	0.000177959	16.2883	100009469
A_04_P047999	5.24328	5.80957	5.10959	5.87481	11.1959	11.1946	11.2107	11.1568	5.50931	11.1895	1.08176e-07	2.20239e-06	51.2748	100354045	ENSOCUG00000014420	CD53	CD53 molecule [Source:HGNC Symbol;Acc:HGNC:1686]	ENSOCUG00000014420		ENSG00000143119	CD53	CD53 molecule [Source:HGNC Symbol;Acc:HGNC:1686]
A_04_P028791	8.41267	9.54838	8.34772	9.59817	9.1297	9.01705	9.16533	8.95798	8.97674	9.06751	0.803026	0.844813	1.06494	100350430	ENSOCUG00000003792	THBS1	thrombospondin 1 [Source:HGNC Symbol;Acc:HGNC:11785]			ENSG00000137801	THBS1	thrombospondin 1 [Source:HGNC Symbol;Acc:HGNC:11785]
A_04_P023707	9.58926	9.52006	9.53758	9.56586	9.5099	9.49554	9.61453	9.52367	9.55319	9.53591	0.595931	0.665589	0.988092
A_04_P049882	3.78322	3.67433	3.0083	3.73256	3.15405	3.75801	3.50732	3.16857	3.5496	3.39699	0.536411	0.610293	0.899619		ENSOCUG00000015315	ALDH4A1	aldehyde dehydrogenase 4 family, member A1 [Source:HGNC Symbol;Acc:HGNC:406]			ENSG00000159423	ALDH4A1	aldehyde dehydrogenase 4 family, member A1 [Source:HGNC Symbol;Acc:HGNC:406]
A_04_P042444	14.0297	15.3768	14.0019	15.3867	13.7383	13.6944	13.7168	13.6532	14.6987	13.7007	0.0447924	0.0784943	0.500673		ENSOCUG00000014194		Uncharacterized protein [Source:UniProtKB/TrEMBL;Acc:G1T6W3]			ENSG00000189043	NDUFA4	NDUFA4, mitochondrial complex associated [Source:HGNC Symbol;Acc:HGNC:7687]
A_04_P067377	6.40491	7.13528	6.31997	7.1841	7.89078	7.85027	7.91265	7.88652	6.76106	7.88505	0.00282893	0.00835416	2.17949		ENSOCUG00000011140	ABHD17C	abhydrolase domain containing 17C [Source:HGNC Symbol;Acc:HGNC:26925]	ENSOCUG00000011140		ENSG00000136379	ABHD17C	abhydrolase domain containing 17C [Source:HGNC Symbol;Acc:HGNC:26925]
A_04_P065742	4.70241	5.40727	4.76802	5.2313	4.07354	4.31206	3.94042	4.33897	5.02725	4.16625	0.00480647	0.0128024	0.55057	100352180	ENSOCUG00000026566		Uncharacterized protein [Source:UniProtKB/TrEMBL;Acc:G1U7Z1]			ENSG00000163530	DPPA2	developmental pluripotency associated 2 [Source:HGNC Symbol;Acc:HGNC:19197]
A_04_P094717	5.88905	7.20944	5.88826	7.2132	8.40793	8.40559	8.41549	8.36889	6.54999	8.39948	0.00287478	0.00846757	3.60372	100354769	ENSOCUG00000004077	SLC4A11	solute carrier family 4, sodium borate transporter, member 11 [Source:HGNC Symbol;Acc:HGNC:16438]	ENSOCUG00000004077		ENSG00000088836	SLC4A11	solute carrier family 4, sodium borate transporter, member 11 [Source:HGNC Symbol;Acc:HGNC:16438]
A_04_P014091	4.04041	4.2576	3.98416	4.28919	9.91202	9.81856	9.9483	9.74036	4.14284	9.85481	1.01264e-09	4.76586e-08	52.4173	100008826	ENSOCUG00000025711	BMP7	bone morphogenetic protein 7 [Source:HGNC Symbol;Acc:HGNC:1074]	ENSOCUG00000025711		ENSG00000101144	BMP7	bone morphogenetic protein 7 [Source:HGNC Symbol;Acc:HGNC:1074]
A_04_P091137	8.83294	9.09403	8.77556	9.09785	8.34796	8.28594	8.27166	8.19817	8.9501	8.27593	0.000299967	0.00137832	0.626696	100341928
A_04_P085002	4.90071	5.16171	4.71247	5.1163	5.31409	5.35046	5.36594	5.29034	4.9728	5.33021	0.0145373	0.0313792	1.28112	100339644	ENSOCUG00000010306	ENTPD3	ectonucleoside triphosphate diphosphohydrolase 3 [Source:HGNC Symbol;Acc:HGNC:3365]			ENSG00000168032	ENTPD3	ectonucleoside triphosphate diphosphohydrolase 3 [Source:HGNC Symbol;Acc:HGNC:3365]
A_04_P096633	9.91546	8.66089	9.90663	8.72463	8.8235	8.72654	8.80295	8.65804	9.3019	8.75276	0.171782	0.237274	0.683424		ENSOCUG00000005414	ESF1	ESF1 nucleolar pre-rRNA processing protein homolog [Source:HGNC Symbol;Acc:HGNC:15898]			ENSG00000089048	ESF1	ESF1 nucleolar pre-rRNA processing protein homolog [Source:HGNC Symbol;Acc:HGNC:15898]
A_04_P066036	8.45327	8.46412	8.47397	8.46606	8.63282	8.59358	8.65687	8.5584	8.46435	8.61042	0.000578935	0.00233626	1.10655
A_04_P006176	9.91979	9.65617	9.8439	9.61551	10.1544	10.1667	10.1749	10.0836	9.75884	10.1449	0.00227702	0.00702003	1.3068	100356793	ENSOCUG00000002155	SUPT5H	SPT5 homolog, DSIF elongation factor subunit [Source:HGNC Symbol;Acc:HGNC:11469]			ENSG00000196235	SUPT5H	SPT5 homolog, DSIF elongation factor subunit [Source:HGNC Symbol;Acc:HGNC:11469]
A_04_P022811	8.37697	10.2867	8.3866	10.2765	10.1998	10.264	10.2469	10.1908	9.3317	10.2254	0.154508	0.217207	1.85792
A_04_P025096	9.30539	8.70234	9.33893	8.68518	8.70291	8.73477	8.71062	8.78207	9.00796	8.73259	0.181947	0.248764	0.82624
A_04_P048023	9.31633	9.18559	9.29837	9.23826	8.54498	8.62171	8.60295	8.58056	9.25964	8.58755	1.09817e-06	1.41584e-05	0.627598	100348078	ENSOCUG00000008982	BLZF1	basic leucine zipper nuclear factor 1 [Source:HGNC Symbol;Acc:HGNC:1065]			ENSG00000117475	BLZF1	basic leucine zipper nuclear factor 1 [Source:HGNC Symbol;Acc:HGNC:1065]
A_04_P056565	3.63039	3.7137	3.81122	3.92636	3.45405	3.25656	3.24021	3.20806	3.77042	3.28972	0.00128658	0.00442575	0.716631	100352451	ENSOCUG00000004141	LETM2	leucine zipper-EF-hand containing transmembrane protein 2 [Source:HGNC Symbol;Acc:HGNC:14648]			ENSG00000165046	LETM2	leucine zipper-EF-hand containing transmembrane protein 2 [Source:HGNC Symbol;Acc:HGNC:14648]
A_04_P018017	3.52694	3.3417	3.71282	3.62796	2.84824	2.76329	3.04486	2.33545	3.55236	2.74796	0.00318012	0.00917553	0.572601
A_04_P093983	10.7163	10.3719	10.6639	10.3227	10.2775	10.3548	10.2554	10.2812	10.5187	10.2922	0.0688949	0.111642	0.854734		ENSOCUG00000009336	CHD1L	chromodomain helicase DNA binding protein 1-like [Source:HGNC Symbol;Acc:HGNC:1916]			ENSG00000131778	CHD1L	chromodomain helicase DNA binding protein 1-like [Source:HGNC Symbol;Acc:HGNC:1916]
A_04_P089029	11.0012	9.88783	10.9665	9.8723	9.74109	9.77756	9.70734	9.7085	10.432	9.73362	0.0712681	0.114701	0.616283	100356191	ENSOCUG00000010288	TMEM106B	transmembrane protein 106B [Source:HGNC Symbol;Acc:HGNC:22407]			ENSG00000106460	TMEM106B	transmembrane protein 106B [Source:HGNC Symbol;Acc:HGNC:22407]
A_04_P001791	8.3154	8.14362	8.30247	8.1746	7.53538	7.61154	7.53017	7.56196	8.23402	7.55976	7.71522e-06	6.83604e-05	0.626654	100009260	ENSOCUG00000004600	RPS6KB1	ribosomal protein S6 kinase beta-1 [Source:RefSeq peptide;Acc:NP_001095160]			ENSG00000108443	RPS6KB1	ribosomal protein S6 kinase, 70kDa, polypeptide 1 [Source:HGNC Symbol;Acc:HGNC:10436]
A_04_P001161	8.13842	10.2171	8.00247	10.1723	7.87591	7.78893	7.85741	7.71372	9.13257	7.80899	0.0748902	0.119436	0.399543	100009186	ENSOCUG00000012014	SLC15A1	solute carrier family 15 member 1 [Source:RefSeq peptide;Acc:NP_001075806]			ENSG00000088386	SLC15A1	solute carrier family 15 (oligopeptide transporter), member 1 [Source:HGNC Symbol;Acc:HGNC:10920]
A_04_P024826	7.24717	7.12059	7.17612	7.05043	7.09229	7.32943	7.0994	7.27667	7.14858	7.19944	0.516057	0.591324	1.03589	100358109
A_04_P078132	7.87591	6.8888	7.87378	6.85254	7.39818	7.5075	7.39725	7.38788	7.37276	7.4227	0.869529	0.899465	1.03523	100345182	ENSOCUG00000008336	SCAF4	SR-related CTD-associated factor 4 [Source:HGNC Symbol;Acc:HGNC:19304]			ENSG00000156304	SCAF4	SR-related CTD-associated factor 4 [Source:HGNC Symbol;Acc:HGNC:19304]
A_04_P021063	6.98111	5.5328	7.01398	5.31679	4.84678	4.8622	4.75115	5.15308	6.21117	4.9033	0.0305004	0.0573346	0.403917
A_04_P049587	4.91199	4.14948	5.01881	4.14442	4.85082	5.31002	4.77227	5.25726	4.55618	5.04759	0.123399	0.180494	1.40582	100352596	ENSOCUG00000003933	RAB42	RAB42, member RAS oncogene family [Source:HGNC Symbol;Acc:HGNC:28702]			ENSG00000188060	RAB42	RAB42, member RAS oncogene family [Source:HGNC Symbol;Acc:HGNC:28702]
A_04_P041387	4.73297	4.98794	4.7705	5.06011	3.96996	4.19673	4.15396	3.69142	4.88788	4.00302	0.000739018	0.0028454	0.54154
A_04_P021058	13.015	12.4759	12.9646	12.4618	12.3356	12.4084	12.3435	12.3293	12.7293	12.3542	0.0484546	0.0837091	0.771031
A_04_P043281	3.62074	4.07051	2.43718	4.20214	2.9809	3.39613	2.55884	3.27234	3.58264	3.05205	0.275784	0.352006	0.692271	100357429	ENSOCUG00000026946		Uncharacterized protein [Source:UniProtKB/TrEMBL;Acc:G1SGG0]			ENSG00000136939	OR1L4	olfactory receptor, family 1, subfamily L, member 4 [Source:HGNC Symbol;Acc:HGNC:8216]
A_04_P072567	10.7923	10.693	10.8193	10.6787	11.4542	11.4819	11.4312	11.4101	10.7458	11.4443	1.78064e-06	2.1065e-05	1.62284
A_04_P011966	6.70052	7.16558	6.71698	7.17094	7.24205	7.10521	7.25668	7.05274	6.93851	7.16417	0.163004	0.227	1.16932
A_04_P043297	5.76757	6.78158	5.62334	6.66408	5.42401	5.23466	5.45299	5.27649	6.20914	5.34704	0.0296567	0.0560276	0.550151	100351965	ENSOCUG00000009449	OR7G2	olfactory receptor, family 7, subfamily G, member 2 [Source:HGNC Symbol;Acc:HGNC:8466]			ENSG00000170923	OR7G2	olfactory receptor, family 7, subfamily G, member 2 [Source:HGNC Symbol;Acc:HGNC:8466]
A_04_P072376	3.6838	4.24444	2.43718	4.21064	7.6406	7.66694	7.60622	7.4939	3.64401	7.60192	8.56178e-05	0.000494986	15.5399
A_04_P072592	3.35125	3.35183	2.43718	2.44125	5.65305	5.7285	5.62417	5.54938	2.89538	5.63877	4.85159e-05	0.000310161	6.69645	100009099	ENSOCUG00000007765	PSAT1	phosphoserine aminotransferase 1 [Source:HGNC Symbol;Acc:HGNC:19129]	ENSOCUG00000007765		ENSG00000135069	PSAT1	phosphoserine aminotransferase 1 [Source:HGNC Symbol;Acc:HGNC:19129]
A_04_P044455	6.70028	5.94814	6.61578	5.88124	7.05469	7.07283	7.15736	6.96191	6.28636	7.0617	0.0123098	0.0274251	1.71159
A_04_P009790	12.0342	11.7317	12.0561	11.7551	12.0535	11.9731	12.0926	11.9432	11.8943	12.0156	0.244141	0.318285	1.08773
A_04_P050871	5.28963	5.68041	5.14751	5.76837	5.74042	5.37414	5.62097	5.33926	5.47148	5.5187	0.800272	0.842528	1.03327	100351278	ENSOCUG00000009207	TMEM202	transmembrane protein 202 [Source:HGNC Symbol;Acc:HGNC:33733]			ENSG00000187806	TMEM202	transmembrane protein 202 [Source:HGNC Symbol;Acc:HGNC:33733]
A_04_P075023	9.85086	9.24114	9.90266	9.21543	10.103	10.1336	10.1293	10.101	9.55252	10.1167	0.0238593	0.0469788	1.47856		ENSOCUG00000013853	NCBP1	nuclear cap binding protein subunit 1, 80kDa [Source:HGNC Symbol;Acc:HGNC:7658]			ENSG00000136937	NCBP1	nuclear cap binding protein subunit 1, 80kDa [Source:HGNC Symbol;Acc:HGNC:7658]
A_04_P081573	12.0942	10.9382	12.1677	10.9921	10.0858	10.1551	10.1063	10.1032	11.548	10.1126	0.00535151	0.0139892	0.369732
A_04_P013026	13.6908	15.1274	13.7024	15.1126	17.3254	17.3721	17.3113	17.3721	14.4083	17.3452	0.000379718	0.00166482	7.65777	100328967	ENSOCUG00000010972		Uncharacterized protein [Source:UniProtKB/TrEMBL;Acc:U3KNP3]	ENSOCUG00000010972		ENSG00000206503	HLA-A	major histocompatibility complex, class I, A [Source:HGNC Symbol;Acc:HGNC:4931]
A_04_P057732	7.30422	6.35547	7.26909	6.17478	5.84018	5.92697	5.77582	5.91452	6.77589	5.86437	0.0226569	0.0451182	0.531626	100352420	ENSOCUG00000002011	EXTL2	exostosin-like glycosyltransferase 2 [Source:HGNC Symbol;Acc:HGNC:3516]			ENSG00000162694	EXTL2	exostosin-like glycosyltransferase 2 [Source:HGNC Symbol;Acc:HGNC:3516]
A_04_P073290	8.26813	7.02546	8.25526	7.02218	7.31846	7.35475	7.32138	7.36214	7.64276	7.33919	0.428408	0.506653	0.810244	100342487	ENSOCUG00000001957	UBL3	ubiquitin-like 3 [Source:HGNC Symbol;Acc:HGNC:12504]			ENSG00000122042	UBL3	ubiquitin-like 3 [Source:HGNC Symbol;Acc:HGNC:12504]
A_04_P071922	10.4265	10.7063	10.4408	10.7185	10.8268	10.8258	10.831	10.783	10.573	10.8167	0.0241562	0.0474396	1.184	100341477	ENSOCUG00000010868	KATNA1	katanin p60 (ATPase containing) subunit A 1 [Source:HGNC Symbol;Acc:HGNC:6216]			ENSG00000186625	KATNA1	katanin p60 (ATPase containing) subunit A 1 [Source:HGNC Symbol;Acc:HGNC:6216]
A_04_P007066	4.33134	4.71936	3.65365	4.55024	5.65878	5.82006	5.67569	5.73068	4.31365	5.7213	0.00101043	0.00365159	2.65305
A_04_P000044	3.23837	3.07041	2.43718	2.44125	4.29477	4.3215	4.3351	4.32344	2.7968	4.3187	0.000345684	0.00154445	2.87169	100009142	ENSOCUG00000015518	CAMP	cathelicidin antimicrobial peptide [Source:HGNC Symbol;Acc:HGNC:1472]	ENSOCUG00000015518		ENSG00000164047	CAMP	cathelicidin antimicrobial peptide [Source:HGNC Symbol;Acc:HGNC:1472]
A_04_P061043	5.34605	4.93743	5.202	4.94746	4.41142	4.45563	4.34416	4.44595	5.10823	4.41429	0.000528448	0.0021706	0.618161	100348382	ENSOCUG00000016996	CEP68	centrosomal protein 68kDa [Source:HGNC Symbol;Acc:HGNC:29076]			ENSG00000011523	CEP68	centrosomal protein 68kDa [Source:HGNC Symbol;Acc:HGNC:29076]
A_04_P040280	7.07368	9.15423	7.0359	9.23065	6.73217	6.54191	6.75537	6.53093	8.12361	6.6401	0.0538935	0.0912936	0.357616
A_04_P088994	10.2206	9.42261	10.2446	9.51554	10.1158	10.0878	10.1371	10.0874	9.85083	10.107	0.291587	0.368735	1.19432	100358366	ENSOCUG00000012942	USP1	ubiquitin specific peptidase 1 [Source:HGNC Symbol;Acc:HGNC:12607]			ENSG00000162607	USP1	ubiquitin specific peptidase 1 [Source:HGNC Symbol;Acc:HGNC:12607]
A_04_P000481	9.44848	8.70003	9.4539	8.73199	11.4087	11.4719	11.4295	11.4974	9.0836	11.4519	3.17836e-05	0.000219297	5.16325	100008636	ENSOCUG00000009444	ALDH1A1	retinal dehydrogenase 1 [Source:RefSeq peptide;Acc:NP_001075482]	ENSOCUG00000009444		ENSG00000165092	ALDH1A1	aldehyde dehydrogenase 1 family, member A1 [Source:HGNC Symbol;Acc:HGNC:402]
A_04_P069258	3.79814	3.29902	3.35183	3.01146	7.49718	7.52911	7.64689	7.56103	3.36512	7.55855	2.5094e-07	4.33843e-06	18.2957	100345415	ENSOCUG00000012634	SLC26A4	solute carrier family 26 (anion exchanger), member 4 [Source:HGNC Symbol;Acc:HGNC:8818]	ENSOCUG00000012634		ENSG00000091137	SLC26A4	solute carrier family 26 (anion exchanger), member 4 [Source:HGNC Symbol;Acc:HGNC:8818]
A_04_P052428	10.3814	9.74941	10.37	9.79688	9.27127	9.25248	9.28133	9.23795	10.0744	9.26076	0.00345646	0.00980986	0.568934	100342142	ENSOCUG00000000365	RCHY1	ring finger and CHY zinc finger domain containing 1, E3 ubiquitin protein ligase [Source:HGNC Symbol;Acc:HGNC:17479]			ENSG00000163743	RCHY1	ring finger and CHY zinc finger domain containing 1, E3 ubiquitin protein ligase [Source:HGNC Symbol;Acc:HGNC:17479]
A_04_P091882	7.30834	5.1508	7.27	5.62492	4.70825	4.70917	4.59706	4.87681	6.33851	4.72282	0.0279363	0.0533696	0.326308	100343850	ENSOCUG00000012713	FGF13	fibroblast growth factor 13 [Source:HGNC Symbol;Acc:HGNC:3670]			ENSG00000129682	FGF13	fibroblast growth factor 13 [Source:HGNC Symbol;Acc:HGNC:3670]
A_04_P015151	3.31791	2.40802	3.81187	2.44125	3.81611	4.40391	3.68891	4.37486	2.99476	4.07095	0.0332614	0.061524	2.10846
A_04_P069157	6.51953	7.70732	6.48458	7.64103	6.1362	6.15566	6.13711	6.22019	7.08811	6.16229	0.0342424	0.0629782	0.526379	100356562	ENSOCUG00000017728	QRICH1	glutamine-rich 1 [Source:HGNC Symbol;Acc:HGNC:24713]			ENSG00000198218	QRICH1	glutamine-rich 1 [Source:HGNC Symbol;Acc:HGNC:24713]
A_04_P061788	9.01622	8.75054	8.98878	8.90297	9.24823	9.20359	9.23795	9.15948	8.91463	9.21231	0.00325134	0.0093445	1.22917	100349259	ENSOCUG00000001818	KPNA4	karyopherin alpha 4 (importin alpha 3) [Source:HGNC Symbol;Acc:HGNC:6397]			ENSG00000186432	KPNA4	karyopherin alpha 4 (importin alpha 3) [Source:HGNC Symbol;Acc:HGNC:6397]
A_04_P036370	13.9763	13.7547	13.9178	13.724	13.8708	13.8302	13.853	13.8159	13.8432	13.8424	0.990655	0.992885	0.99947		ENSOCUG00000016492		Uncharacterized protein [Source:UniProtKB/TrEMBL;Acc:G1TJ19]			ENSG00000106153	CHCHD2	coiled-coil-helix-coiled-coil-helix domain containing 2 [Source:HGNC Symbol;Acc:HGNC:21645]
A_04_P013965	5.9602	5.00241	6.02892	4.61818	4.4507	4.72679	4.32529	4.62224	5.40243	4.53125	0.0529077	0.0899395	0.546702	100008789
A_04_P026469	7.22985	8.33487	7.28708	8.4432	7.69597	7.57246	7.73214	7.58794	7.82375	7.64713	0.611425	0.679746	0.884773
A_04_P004494	6.81563	7.31998	6.90243	7.44931	7.64296	7.5672	7.65892	7.61941	7.12183	7.62212	0.0185879	0.038345	1.4145	100009212
A_04_P101388	11.3031	11.9449	11.3357	11.9867	12.7576	12.7437	12.7399	12.7674	11.6426	12.7521	0.00102343	0.00369088	2.1577		ENSOCUG00000010317	MANF	mesencephalic astrocyte-derived neurotrophic factor [Source:HGNC Symbol;Acc:HGNC:15461]	ENSOCUG00000010317		ENSG00000145050	MANF	mesencephalic astrocyte-derived neurotrophic factor [Source:HGNC Symbol;Acc:HGNC:15461]
A_04_P033413	4.12685	2.99942	4.04076	2.44125	4.62698	4.81494	4.66327	4.81555	3.40207	4.73018	0.0182574	0.0378092	2.51074	100134864	ENSOCUG00000009143	CCNE1	cyclin E1 [Source:HGNC Symbol;Acc:HGNC:1589]	ENSOCUG00000009143		ENSG00000105173	CCNE1	cyclin E1 [Source:HGNC Symbol;Acc:HGNC:1589]
A_04_P017600	13.4994	14.3176	13.4499	14.3452	13.2983	13.2862	13.3568	13.2625	13.903	13.301	0.0515999	0.0881196	0.658815		ENSOCUG00000003691
A_04_P008243	4.66549	5.39069	5.01571	5.28162	4.43197	4.39347	4.50228	4.11507	5.08838	4.3607	0.00721093	0.0178147	0.603875
A_04_P066693	6.29374	6.90929	6.19716	6.92353	5.07789	5.11395	5.09277	4.96155	6.58093	5.06154	0.000253914	0.00120761	0.348833	100357546	ENSOCUG00000024262				ENSOCUG00000024262
A_04_P008602	7.81515	7.49093	7.82419	7.51441	8.10893	8.09026	8.01485	8.06776	7.66117	8.07045	0.00477423	0.0127351	1.32802	100341458	ENSOCUG00000005779	ACTR1A	ARP1 actin-related protein 1 homolog A, centractin alpha (yeast) [Source:HGNC Symbol;Acc:HGNC:167]			ENSG00000138107	ACTR1A	ARP1 actin-related protein 1 homolog A, centractin alpha (yeast) [Source:HGNC Symbol;Acc:HGNC:167]
A_04_P067007	9.93806	9.87974	9.8656	9.81253	10.0527	10.1065	9.96483	9.99673	9.87398	10.0302	0.00841766	0.0201732	1.11436		ENSOCUG00000017678		Uncharacterized protein [Source:UniProtKB/TrEMBL;Acc:G1TE69]			ENSG00000136450	SRSF1	serine/arginine-rich splicing factor 1 [Source:HGNC Symbol;Acc:HGNC:10780]
A_04_P013120	17.084	16.4788	17.1194	16.4845	16.4602	16.4805	16.4452	16.3662	16.7917	16.438	0.0983748	0.149279	0.782607
A_04_P037293	4.98219	3.85256	4.96106	3.92619	4.44838	4.43831	4.43765	4.20917	4.4305	4.38338	0.887106	0.913242	0.967864	100347368
A_04_P026842	9.39894	8.90254	9.38754	8.81084	9.89244	9.86763	9.86988	9.81911	9.12496	9.86226	0.00331823	0.00949987	1.66705	100339843	ENSOCUG00000010505	CPD	carboxypeptidase D [Source:HGNC Symbol;Acc:HGNC:2301]			ENSG00000108582	CPD	carboxypeptidase D [Source:HGNC Symbol;Acc:HGNC:2301]
A_04_P098805	8.23938	7.86181	8.25586	7.84175	8.31377	8.33686	8.36081	8.24847	8.0497	8.31498	0.0637627	0.104752	1.20186	100346191	ENSOCUG00000010661	PPIL3	peptidylprolyl isomerase (cyclophilin)-like 3 [Source:HGNC Symbol;Acc:HGNC:9262]			ENSG00000240344	PPIL3	peptidylprolyl isomerase (cyclophilin)-like 3 [Source:HGNC Symbol;Acc:HGNC:9262]
A_04_P089519	9.6967	9.17597	9.68628	9.09704	9.66991	9.69797	9.7129	9.63021	9.414	9.67775	0.154754	0.217512	1.20059	100340247
A_04_P099663	9.59861	11.1855	9.60711	11.1762	9.88261	9.71467	9.87974	9.74842	10.3918	9.80636	0.248002	0.32242	0.666427		ENSOCUG00000011172	OPCML	opioid binding protein/cell adhesion molecule-like [Source:HGNC Symbol;Acc:HGNC:8143]			ENSG00000183715	OPCML	opioid binding protein/cell adhesion molecule-like [Source:HGNC Symbol;Acc:HGNC:8143]
A_04_P040522	6.72049	6.52618	6.64046	6.45345	6.16984	6.256	6.0577	6.05599	6.58514	6.13488	0.00106839	0.00381623	0.731909		ENSOCUG00000010496	OSGIN1	oxidative stress induced growth inhibitor 1 [Source:HGNC Symbol;Acc:HGNC:30093]			ENSG00000140961	OSGIN1	oxidative stress induced growth inhibitor 1 [Source:HGNC Symbol;Acc:HGNC:30093]
A_04_P057280	7.25023	7.30078	7.27344	7.33347	7.48392	7.52788	7.46239	7.44731	7.28948	7.48038	0.000267759	0.00125898	1.14147	100357499	ENSOCUG00000012291	ZNF326	zinc finger protein 326 [Source:HGNC Symbol;Acc:HGNC:14104]			ENSG00000162664	ZNF326	zinc finger protein 326 [Source:HGNC Symbol;Acc:HGNC:14104]
A_04_P076797	9.93033	9.77171	10.0141	9.67975	9.58858	9.60052	9.54499	9.6169	9.84896	9.58775	0.0147077	0.0316842	0.834383	100337729
A_04_P074992	3.05762	2.40802	2.43718	2.44125	5.54545	5.65933	5.46171	5.5212	2.58602	5.54692	1.77438e-06	2.10053e-05	7.78614	100126565	ENSOCUG00000013060	MET	Hepatocyte growth factor receptor [Source:UniProtKB/Swiss-Prot;Acc:Q09YN5]	ENSOCUG00000013060		ENSG00000105976	MET	MET proto-oncogene, receptor tyrosine kinase [Source:HGNC Symbol;Acc:HGNC:7029]
A_04_P066862	5.13613	5.85734	5.13653	5.58829	4.75679	4.70065	4.80981	4.39528	5.42957	4.66563	0.00890985	0.0211095	0.588886
A_04_P057626	15.4638	14.7722	15.5246	14.7625	15.2052	15.2142	15.1461	15.0963	15.1308	15.1655	0.875391	0.90421	1.02434		ENSOCUG00000027683		Uncharacterized protein [Source:UniProtKB/TrEMBL;Acc:G1U7X5]			ENSG00000136942	RPL35	ribosomal protein L35 [Source:HGNC Symbol;Acc:HGNC:10344]
A_04_P056200	4.00417	3.78073	3.82789	3.66873	3.05201	3.46936	2.87796	2.7508	3.82038	3.03753	0.00382714	0.0106674	0.581218	100008753	ENSOCUG00000009965	TYR	Uncharacterized protein [Source:UniProtKB/TrEMBL;Acc:G1SYA0]		ENSOCUG00000009965	ENSG00000077498	TYR	tyrosinase [Source:HGNC Symbol;Acc:HGNC:12442]
A_04_P006601	11.9391	10.9189	11.951	10.9171	10.8446	10.9088	10.8083	10.8842	11.4315	10.8615	0.10365	0.156029	0.673589	100352868	ENSOCUG00000025426
A_04_P007731	4.03317	4.07329	3.86543	3.30506	3.65163	3.50694	3.21863	3.48036	3.81924	3.46439	0.12455	0.181918	0.781952		ENSOCUG00000007909	BAG6	BCL2-associated athanogene 6 [Source:HGNC Symbol;Acc:HGNC:13919]			ENSG00000204463	BAG6	BCL2-associated athanogene 6 [Source:HGNC Symbol;Acc:HGNC:13919]
A_04_P025521	2.90284	4.14199	3.14768	3.55494	3.15458	2.87852	3.06844	2.73924	3.43686	2.9602	0.147213	0.208683	0.718637		ENSOCUG00000016742	GABRG2	gamma-aminobutyric acid (GABA) A receptor, gamma 2 [Source:HGNC Symbol;Acc:HGNC:4087]			ENSG00000113327	GABRG2	gamma-aminobutyric acid (GABA) A receptor, gamma 2 [Source:HGNC Symbol;Acc:HGNC:4087]
A_04_P005101	4.57904	2.93717	4.54728	2.44125	5.81254	5.84484	5.78143	5.80339	3.62618	5.81055	0.00738712	0.0181506	4.54527	100009350	ENSOCUG00000012747	PRKAR2B	protein kinase, cAMP-dependent, regulatory, type II, beta [Source:HGNC Symbol;Acc:HGNC:9392]			ENSG00000005249	PRKAR2B	protein kinase, cAMP-dependent, regulatory, type II, beta [Source:HGNC Symbol;Acc:HGNC:9392]
A_04_P082477	3.66392	5.32235	2.43718	5.15649	2.75062	2.8304	2.43062	2.64052	4.14498	2.66304	0.074057	0.118383	0.358006	100356893	ENSOCUG00000006728	MYOM3	myomesin 3 [Source:HGNC Symbol;Acc:HGNC:26679]			ENSG00000142661	MYOM3	myomesin 3 [Source:HGNC Symbol;Acc:HGNC:26679]
A_04_P093962	5.03881	5.85864	4.81133	5.96144	4.94671	5.11224	4.91881	5.26951	5.41756	5.06182	0.280675	0.357225	0.781471	100008971	ENSOCUG00000012093	SLC36A1	solute carrier family 36 (proton/amino acid symporter), member 1 [Source:HGNC Symbol;Acc:HGNC:18761]	ENSOCUG00000012093		ENSG00000123643	SLC36A1	solute carrier family 36 (proton/amino acid symporter), member 1 [Source:HGNC Symbol;Acc:HGNC:18761]
A_04_P008430	6.29133	6.22771	6.19285	6.24301	3.72969	4.15185	4.01927	3.87654	6.23872	3.94434	2.96541e-07	4.92105e-06	0.203855
A_04_P027556	2.38316	3.40801	2.43718	2.44125	3.84743	3.71113	3.72205	3.67419	2.6674	3.7387	0.00518363	0.0136263	2.10132
A_04_P007290	6.08993	6.99999	6.14413	7.02412	5.99704	6.10301	5.95631	6.0529	6.56454	6.02732	0.0849152	0.132478	0.689097
A_04_P101582	9.8465	9.34633	9.8098	9.32085	8.38482	8.49649	8.45904	8.41459	9.58087	8.43874	0.000223021	0.00108657	0.453089	100358079
A_04_P066044	3.20338	3.02945	3.06162	2.44125	3.88775	3.79238	3.67672	3.47645	2.93393	3.70832	0.00658854	0.0165562	1.71048
A_04_P099407	3.80356	2.85381	4.13916	2.44125	3.42157	3.59178	3.39093	3.37674	3.30944	3.44525	0.746014	0.797066	1.09871	100345812	ENSOCUG00000016292	TGFBR1	transforming growth factor, beta receptor 1 [Source:HGNC Symbol;Acc:HGNC:11772]			ENSG00000106799	TGFBR1	transforming growth factor, beta receptor 1 [Source:HGNC Symbol;Acc:HGNC:11772]
A_04_P000976	11.831	13.3494	11.8339	13.3526	11.6805	11.7161	11.6868	11.658	12.5917	11.6854	0.0842566	0.131663	0.533523	100101557
A_04_P077553	11.7143	10.9058	11.7055	10.9049	10.9485	10.9557	10.9999	10.903	11.3076	10.9518	0.17772	0.243982	0.781407	100341085	ENSOCUG00000015171	CCDC53	coiled-coil domain containing 53 [Source:HGNC Symbol;Acc:HGNC:24256]			ENSG00000120860	CCDC53	coiled-coil domain containing 53 [Source:HGNC Symbol;Acc:HGNC:24256]
A_04_P014328	3.86301	4.02378	3.33667	3.4009	3.25208	3.50732	3.07474	3.05407	3.65609	3.22205	0.0724457	0.11631	0.74019
A_04_P091809	7.34186	6.75556	7.30709	6.73581	7.69269	7.68616	7.7391	7.65959	7.03508	7.69438	0.0077826	0.0189245	1.57932	100341974	ENSOCUG00000004667	FUT8	fucosyltransferase 8 (alpha (1,6) fucosyltransferase) [Source:HGNC Symbol;Acc:HGNC:4019]			ENSG00000033170	FUT8	fucosyltransferase 8 (alpha (1,6) fucosyltransferase) [Source:HGNC Symbol;Acc:HGNC:4019]
A_04_P099244	5.0127	4.84419	4.7844	4.72509	5.39022	5.37781	5.40555	5.51745	4.8416	5.42276	0.000162948	0.000840587	1.49605	100351934	ENSOCUG00000016552	TSPAN5	tetraspanin 5 [Source:HGNC Symbol;Acc:HGNC:17753]	ENSOCUG00000016552		ENSG00000168785	TSPAN5	tetraspanin 5 [Source:HGNC Symbol;Acc:HGNC:17753]
A_04_P076621	7.18775	9.55323	7.14273	9.6009	6.93499	6.78289	6.97135	6.77112	8.37115	6.86509	0.0743971	0.118812	0.352071	100358711
A_04_P093604	9.59139	10.417	9.62914	10.458	8.04745	8.0529	8.01344	8.03815	10.0239	8.03798	0.000165667	0.000852082	0.252455	100338962	ENSOCUG00000014975	OLFML1	olfactomedin-like 1 [Source:HGNC Symbol;Acc:HGNC:24473]		ENSOCUG00000014975	ENSG00000183801	OLFML1	olfactomedin-like 1 [Source:HGNC Symbol;Acc:HGNC:24473]
A_04_P043735	11.2066	10.5343	11.1893	10.572	11.1906	11.1512	11.1991	11.1644	10.8755	11.1763	0.158219	0.221528	1.23182	100354879	ENSOCUG00000013050	SYF2	SYF2 pre-mRNA-splicing factor [Source:HGNC Symbol;Acc:HGNC:19824]			ENSG00000117614	SYF2	SYF2 pre-mRNA-splicing factor [Source:HGNC Symbol;Acc:HGNC:19824]
A_04_P055390	3.7422	4.05118	3.16397	3.45203	3.20355	3.18257	3.35854	3.39002	3.60235	3.28367	0.158226	0.221528	0.801806		ENSOCUG00000004375		Uncharacterized protein [Source:UniProtKB/TrEMBL;Acc:G1SLN4]
A_04_P074032	7.35475	9.88351	7.41826	9.93806	5.93443	6.42037	5.87905	6.38184	8.64865	6.15392	0.0152626	0.0326587	0.177424		ENSOCUG00000010681	PAPLN	papilin, proteoglycan-like sulfated glycoprotein [Source:HGNC Symbol;Acc:HGNC:19262]			ENSG00000100767	PAPLN	papilin, proteoglycan-like sulfated glycoprotein [Source:HGNC Symbol;Acc:HGNC:19262]
A_04_P001606	13.4845	12.5521	13.4488	12.5811	12.9478	12.938	12.9537	12.9556	13.0166	12.9488	0.802801	0.844627	0.954044	100009236	ENSOCUG00000013326	EIF4G2	eukaryotic translation initiation factor 4 gamma 2 [Source:RefSeq peptide;Acc:NP_001075848]			ENSG00000110321	EIF4G2	eukaryotic translation initiation factor 4 gamma, 2 [Source:HGNC Symbol;Acc:HGNC:3297]
A_04_P018689	5.21788	3.27448	4.98009	3.50447	4.28474	4.24012	4.22767	4.31021	4.24423	4.26568	0.967066	0.974614	1.01498
A_04_P013029	13.8013	15.2773	13.7576	15.2894	17.4157	17.5061	17.3721	17.3899	14.5314	17.421	0.000563816	0.0022864	7.41046	100328967	ENSOCUG00000010972		Uncharacterized protein [Source:UniProtKB/TrEMBL;Acc:U3KNP3]	ENSOCUG00000010972		ENSG00000206503	HLA-A	major histocompatibility complex, class I, A [Source:HGNC Symbol;Acc:HGNC:4931]
A_04_P044984	3.40418	3.56302	2.43718	2.97446	2.73001	2.56321	3.07775	2.71773	3.09471	2.77217	0.284384	0.361192	0.799663
A_04_P020071	8.55391	7.29649	8.57708	7.36722	6.12727	6.03684	6.0974	5.99108	7.94867	6.06315	0.00188226	0.00602104	0.270645
A_04_P050644	7.00505	8.16375	6.93088	8.10527	6.75374	6.69918	6.86483	6.51122	7.55124	6.70724	0.0501818	0.0860893	0.557099	100354280	ENSOCUG00000012342	CDC25A	cell division cycle 25A [Source:HGNC Symbol;Acc:HGNC:1725]			ENSG00000164045	CDC25A	cell division cycle 25A [Source:HGNC Symbol;Acc:HGNC:1725]
A_04_P099047	9.19691	9.32018	9.28933	9.34671	9.62914	9.68704	9.54198	9.5789	9.28828	9.60926	0.000398592	0.00173032	1.24918	100343993	ENSOCUG00000012192	AASDH	aminoadipate-semialdehyde dehydrogenase [Source:HGNC Symbol;Acc:HGNC:23993]			ENSG00000157426	AASDH	aminoadipate-semialdehyde dehydrogenase [Source:HGNC Symbol;Acc:HGNC:23993]
A_04_P027043	4.74833	4.67306	4.60653	4.34598	4.02146	3.81487	4.28528	3.92636	4.59347	4.01199	0.00473175	0.0126461	0.668278
A_04_P070838	7.65037	7.80645	7.56117	7.88603	6.9281	6.78252	6.96472	6.8288	7.72601	6.87604	5.7594e-05	0.000357664	0.554797
A_04_P071410	7.32918	7.90706	7.25428	8.09755	6.88316	6.96558	6.89104	6.91011	7.64702	6.91247	0.0129018	0.0284754	0.601007		ENSOCUG00000007212	COQ10A	coenzyme Q10A [Source:HGNC Symbol;Acc:HGNC:26515]			ENSG00000135469	COQ10A	coenzyme Q10A [Source:HGNC Symbol;Acc:HGNC:26515]
A_04_P038562	8.80295	8.38714	8.762	8.33487	7.60202	7.54604	7.57464	7.42803	8.57174	7.53768	0.000194997	0.000972549	0.488335	100350468	ENSOCUG00000006661	TRIM47	tripartite motif containing 47 [Source:HGNC Symbol;Acc:HGNC:19020]		ENSOCUG00000006661	ENSG00000132481	TRIM47	tripartite motif containing 47 [Source:HGNC Symbol;Acc:HGNC:19020]
A_04_P002076	8.07763	8.84127	8.07392	8.81581	9.69491	9.65071	9.68231	9.61776	8.45216	9.66142	0.00145174	0.00487538	2.3122	100009405	ENSOCUG00000021541	SHMT1	Serine hydroxymethyltransferase, cytosolic [Source:UniProtKB/Swiss-Prot;Acc:P07511]	ENSOCUG00000021541		ENSG00000176974	SHMT1	serine hydroxymethyltransferase 1 (soluble) [Source:HGNC Symbol;Acc:HGNC:10850]
A_04_P082797	8.70856	8.133	8.67807	8.25586	8.68837	8.65064	8.77723	8.64494	8.44387	8.6903	0.150312	0.21231	1.18626	100355211	ENSOCUG00000011428	CCDC30	coiled-coil domain containing 30 [Source:HGNC Symbol;Acc:HGNC:26103]			ENSG00000186409	CCDC30	coiled-coil domain containing 30 [Source:HGNC Symbol;Acc:HGNC:26103]
A_04_P020081	6.38923	7.09877	6.2687	7.19947	5.87481	5.77849	5.87458	5.64001	6.73904	5.79197	0.00835088	0.020043	0.518685
A_04_P032876	10.2701	10.6154	10.2281	10.7249	11.9875	12.04	12.0454	11.9897	10.4596	12.0157	1.63086e-05	0.000127492	2.94046	100346688	ENSOCUG00000001571	LAP3	leucine aminopeptidase 3 [Source:HGNC Symbol;Acc:HGNC:18449]	ENSOCUG00000001571		ENSG00000002549	LAP3	leucine aminopeptidase 3 [Source:HGNC Symbol;Acc:HGNC:18449]
A_04_P037047	4.30354	3.30793	4.48453	3.46536	10.5014	10.5106	10.4684	10.4072	3.89034	10.4719	5.39328e-07	7.93749e-06	95.7724
A_04_P033093	13.0822	11.8886	13.0685	12.0459	10.2348	10.2703	10.1331	10.2467	12.5213	10.2212	0.000385481	0.00168372	0.20305	100346982
A_04_P085142	2.90306	2.89431	2.43718	2.44125	7.76216	7.79298	7.74999	7.73009	2.66895	7.7588	2.15501e-08	5.87058e-07	34.0565	100341406	ENSOCUG00000010261	EHF	ets homologous factor [Source:HGNC Symbol;Acc:HGNC:3246]	ENSOCUG00000010261		ENSG00000135373	EHF	ets homologous factor [Source:HGNC Symbol;Acc:HGNC:3246]
A_04_P098947	2.38316	2.40802	2.43718	3.39279	4.39288	4.51649	4.16161	4.34932	2.65529	4.35508	0.000573259	0.00231712	3.24853	100346740	ENSOCUG00000007649	MYO5C	myosin VC [Source:HGNC Symbol;Acc:HGNC:7604]	ENSOCUG00000007649		ENSG00000128833	MYO5C	myosin VC [Source:HGNC Symbol;Acc:HGNC:7604]
A_04_P055689	9.01204	8.42057	9.07737	8.40503	9.03593	9.00444	9.06536	8.96255	8.72875	9.01707	0.168662	0.233756	1.22122
A_04_P005456	4.25608	3.52249	4.25504	3.77408	2.68258	2.93717	2.84221	2.78673	3.95192	2.81217	0.000972629	0.00353964	0.453838
A_04_P008316	17.9912	17.9912	17.9912	17.9912	17.9912	17.9121	17.7314	17.9121	17.9912	17.8867	0.106179	0.159174	0.930086
A_04_P022293	10.3908	11.7794	10.4265	11.8424	13.0187	13.0822	13.0187	12.9828	11.1098	13.0256	0.00324556	0.00933026	3.77344
A_04_P050322	11.1933	11.5013	11.1811	11.5262	11.3744	11.3904	11.3761	11.3353	11.3505	11.3691	0.851525	0.884635	1.01297	100356249	ENSOCUG00000027762
A_04_P065562	7.47913	7.85527	7.46171	7.86039	7.52347	7.55223	7.47815	7.46658	7.66413	7.50511	0.211305	0.282242	0.895635	100346706	ENSOCUG00000017936	SLC39A10	solute carrier family 39 (zinc transporter), member 10 [Source:HGNC Symbol;Acc:HGNC:20861]			ENSG00000196950	SLC39A10	solute carrier family 39 (zinc transporter), member 10 [Source:HGNC Symbol;Acc:HGNC:20861]
A_04_P097122	6.64646	6.96898	6.58569	6.88922	6.49489	6.84391	6.57683	6.78978	6.77259	6.67635	0.469769	0.546891	0.93547		ENSOCUG00000008283	ZSWIM6	zinc finger, SWIM-type containing 6 [Source:HGNC Symbol;Acc:HGNC:29316]			ENSG00000130449	ZSWIM6	zinc finger, SWIM-type containing 6 [Source:HGNC Symbol;Acc:HGNC:29316]
A_04_P005596	11.5896	10.8087	11.6026	10.7636	11.7057	11.7547	11.6653	11.6702	11.1911	11.699	0.0738921	0.11819	1.42194
A_04_P031362	2.92625	3.00449	3.53201	2.44125	3.84952	3.82382	3.72123	3.92038	2.976	3.82874	0.00945232	0.022153	1.80592
A_04_P088502	9.00718	8.93253	8.96989	9.04495	9.06089	9.11659	9.11369	9.09521	8.98864	9.0966	0.00757485	0.0185181	1.0777		ENSOCUG00000010789	TMEM168	transmembrane protein 168 [Source:HGNC Symbol;Acc:HGNC:25826]			ENSG00000146802	TMEM168	transmembrane protein 168 [Source:HGNC Symbol;Acc:HGNC:25826]
A_04_P049257	6.9288	6.76642	6.84532	6.64016	6.44064	6.5533	6.40432	6.47429	6.79518	6.46814	0.00322206	0.00927651	0.797171	100339523	ENSOCUG00000002200	HDDC3	HD domain containing 3 [Source:HGNC Symbol;Acc:HGNC:30522]			ENSG00000184508	HDDC3	HD domain containing 3 [Source:HGNC Symbol;Acc:HGNC:30522]
A_04_P094117	4.8567	5.52035	5.09842	5.76231	4.77712	4.48859	4.68783	4.22794	5.30944	4.54537	0.018213	0.037733	0.588832	100356357	ENSOCUG00000010098	GABRB2	gamma-aminobutyric acid (GABA) A receptor, beta 2 [Source:HGNC Symbol;Acc:HGNC:4082]			ENSG00000145864	GABRB2	gamma-aminobutyric acid (GABA) A receptor, beta 2 [Source:HGNC Symbol;Acc:HGNC:4082]
A_04_P052228	3.81745	4.4316	4.13242	4.01025	3.38303	3.80815	3.28164	3.62759	4.09793	3.5251	0.0171018	0.0358202	0.672296	100356944	ENSOCUG00000001495		Uncharacterized protein [Source:UniProtKB/TrEMBL;Acc:G1SFJ6]
A_04_P097293	5.56995	5.85811	5.66047	5.61718	4.92811	4.89974	4.79198	4.65065	5.67642	4.81762	7.21325e-05	0.000429813	0.551409	100353598	ENSOCUG00000009198	ERMN	ermin, ERM-like protein [Source:HGNC Symbol;Acc:HGNC:29208]			ENSG00000136541	ERMN	ermin, ERM-like protein [Source:HGNC Symbol;Acc:HGNC:29208]
A_04_P004003	13.759	10.5379	13.7218	10.4995	8.16077	8.1993	8.20309	8.08394	12.1295	8.16178	0.00529706	0.0138708	0.0639128	100338759	ENSOCUG00000008068	BCHE	butyrylcholinesterase [Source:HGNC Symbol;Acc:HGNC:983]			ENSG00000114200	BCHE	butyrylcholinesterase [Source:HGNC Symbol;Acc:HGNC:983]
A_04_P004724	6.2213	6.71263	6.07684	6.73879	6.26618	6.37372	6.30047	6.34682	6.43739	6.3218	0.523821	0.598522	0.923002	100009459	ENSOCUG00000014601	CD59	CD59 molecule, complement regulatory protein [Source:HGNC Symbol;Acc:HGNC:1689]			ENSG00000085063	CD59	CD59 molecule, complement regulatory protein [Source:HGNC Symbol;Acc:HGNC:1689]
A_04_P013450	7.36124	6.71204	7.30012	6.60041	7.08576	7.12265	7.04723	7.10645	6.99345	7.09052	0.639871	0.704717	1.0696	100009434	ENSOCUG00000003534	PPP2R5E	protein phosphatase 2, regulatory subunit B', epsilon isoform [Source:HGNC Symbol;Acc:HGNC:9313]			ENSG00000154001	PPP2R5E	protein phosphatase 2, regulatory subunit B', epsilon isoform [Source:HGNC Symbol;Acc:HGNC:9313]
A_04_P024298	8.60555	7.98054	8.55081	7.99512	8.9597	9.05812	9.0018	9.11336	8.283	9.03324	0.00503586	0.0132901	1.68207		ENSOCUG00000001418	PSMD14	proteasome 26S subunit, non-ATPase 14 [Source:HGNC Symbol;Acc:HGNC:16889]			ENSG00000115233	PSMD14	proteasome 26S subunit, non-ATPase 14 [Source:HGNC Symbol;Acc:HGNC:16889]
A_04_P030477	6.59598	6.17734	6.60328	6.16942	6.01616	6.06651	6.10445	6.08445	6.3865	6.06789	0.0429709	0.0758272	0.801841
A_04_P050374	5.51286	6.6843	5.49291	6.60282	5.11618	5.03606	5.10649	4.95574	6.07322	5.05362	0.0218648	0.0438344	0.493252	100341041	ENSOCUG00000015085	ODF4	outer dense fiber of sperm tails 4 [Source:HGNC Symbol;Acc:HGNC:19056]			ENSG00000184650	ODF4	outer dense fiber of sperm tails 4 [Source:HGNC Symbol;Acc:HGNC:19056]
A_04_P002016	10.353	10.6127	10.3119	10.6255	9.81978	9.93693	9.81672	9.8432	10.4758	9.85416	0.000399784	0.00173376	0.649948	100009163	ENSOCUG00000006335	PPP4C	serine/threonine-protein phosphatase 4 catalytic subunit [Source:RefSeq peptide;Acc:NP_001075792]			ENSG00000149923	PPP4C	protein phosphatase 4, catalytic subunit [Source:HGNC Symbol;Acc:HGNC:9319]
A_04_P021916	6.49924	6.27945	6.35267	6.07772	5.27385	5.38051	5.24684	5.2554	6.30227	5.28915	3.54843e-05	0.000240671	0.495474
A_04_P060934	7.0407	5.35092	6.9984	5.43064	3.38717	3.60927	3.57326	3.28043	6.20517	3.46253	0.00120384	0.00419346	0.149412	100328660	ENSOCUG00000000030	SLC17A5	sialin [Source:RefSeq peptide;Acc:NP_001164764]		ENSOCUG00000000030	ENSG00000119899	SLC17A5	solute carrier family 17 (acidic sugar transporter), member 5 [Source:HGNC Symbol;Acc:HGNC:10933]
A_04_P087176	4.00386	4.00878	3.58798	3.7108	4.52935	4.39255	4.33712	4.24079	3.82785	4.37496	0.00416856	0.011432	1.46115	100338833	ENSOCUG00000027996	ARHGEF38	Rho guanine nucleotide exchange factor (GEF) 38 [Source:HGNC Symbol;Acc:HGNC:25968]	ENSOCUG00000027996		ENSG00000236699	ARHGEF38	Rho guanine nucleotide exchange factor (GEF) 38 [Source:HGNC Symbol;Acc:HGNC:25968]
A_04_P003122	10.1706	9.83743	10.1505	9.76677	10.3124	10.4333	10.3639	10.3467	9.98131	10.3641	0.0119619	0.0267815	1.30386	100009296	ENSOCUG00000004669	TMED10	transmembrane p24 trafficking protein 10 [Source:HGNC Symbol;Acc:HGNC:16998]			ENSG00000170348	TMED10	transmembrane p24 trafficking protein 10 [Source:HGNC Symbol;Acc:HGNC:16998]
A_04_P041289	7.54399	7.72447	7.62132	7.82096	8.19623	8.23567	8.2127	8.17289	7.67769	8.20437	0.000143384	0.000756169	1.44062
A_04_P059028	6.3574	6.49683	6.1066	6.41623	6.27079	6.40367	6.21364	6.26698	6.34427	6.28877	0.574235	0.645195	0.962263	100358980	ENSOCUG00000008956	PCTP	phosphatidylcholine transfer protein [Source:HGNC Symbol;Acc:HGNC:8752]			ENSG00000141179	PCTP	phosphatidylcholine transfer protein [Source:HGNC Symbol;Acc:HGNC:8752]
A_04_P043259	7.12761	7.5735	7.08812	7.61984	6.44105	6.57912	6.44638	6.60009	7.35227	6.51666	0.00131672	0.00450933	0.560347
A_04_P077732	9.12582	9.21811	9.21722	9.14236	9.31114	9.28814	9.33019	9.24525	9.17588	9.29368	0.00829339	0.0199304	1.08508	100353906	ENSOCUG00000001130					ENSG00000151665	PIGF	phosphatidylinositol glycan anchor biosynthesis, class F [Source:HGNC Symbol;Acc:HGNC:8962]
A_04_P022520	5.92107	6.97274	5.95591	7.0742	5.99248	5.83621	6.08784	5.93966	6.48098	5.96405	0.155525	0.218336	0.698856
A_04_P044513	9.13073	8.62171	9.07896	8.63621	9.24786	9.29735	9.29107	9.2468	8.8669	9.27077	0.0267577	0.0515383	1.32305	100357229	ENSOCUG00000013378	PAK1IP1	PAK1 interacting protein 1 [Source:HGNC Symbol;Acc:HGNC:20882]			ENSG00000111845	PAK1IP1	PAK1 interacting protein 1 [Source:HGNC Symbol;Acc:HGNC:20882]
A_04_P075022	9.94477	9.58605	9.95139	9.65158	10.205	10.2952	10.1969	10.2365	9.78345	10.2334	0.00382852	0.0106697	1.36598		ENSOCUG00000013853	NCBP1	nuclear cap binding protein subunit 1, 80kDa [Source:HGNC Symbol;Acc:HGNC:7658]			ENSG00000136937	NCBP1	nuclear cap binding protein subunit 1, 80kDa [Source:HGNC Symbol;Acc:HGNC:7658]
A_04_P065542	8.12846	7.55009	8.11326	7.56574	8.49744	8.52929	8.5155	8.51343	7.83939	8.51392	0.00603906	0.0154458	1.59608		ENSOCUG00000016411	PGGT1B	protein geranylgeranyltransferase type I, beta subunit [Source:HGNC Symbol;Acc:HGNC:8895]			ENSG00000164219	PGGT1B	protein geranylgeranyltransferase type I, beta subunit [Source:HGNC Symbol;Acc:HGNC:8895]
A_04_P066357	5.10339	5.20951	5.09869	5.28478	4.34043	4.50675	4.54244	4.575	5.17409	4.49116	6.04394e-05	0.000371726	0.622895	100354305	ENSOCUG00000009707	PRELP	proline/arginine-rich end leucine-rich repeat protein [Source:HGNC Symbol;Acc:HGNC:9357]			ENSG00000188783	PRELP	proline/arginine-rich end leucine-rich repeat protein [Source:HGNC Symbol;Acc:HGNC:9357]
A_04_P040093	8.10943	7.58366	8.12865	7.52863	6.97736	6.98574	6.96542	6.99594	7.83759	6.98112	0.00191495	0.00610865	0.5523	100357068	ENSOCUG00000009284	KCTD6	potassium channel tetramerization domain containing 6 [Source:HGNC Symbol;Acc:HGNC:22235]			ENSG00000168301	KCTD6	potassium channel tetramerization domain containing 6 [Source:HGNC Symbol;Acc:HGNC:22235]
A_04_P100787	6.61849	8.74571	6.6044	8.74571	7.31153	7.61422	7.27344	7.62218	7.67858	7.45534	0.732495	0.785287	0.856642	100359313	ENSOCUG00000014052	LSAMP	limbic system-associated membrane protein [Source:HGNC Symbol;Acc:HGNC:6705]			ENSG00000185565	LSAMP	limbic system-associated membrane protein [Source:HGNC Symbol;Acc:HGNC:6705]
A_04_P036326	3.98492	4.43721	3.87888	3.6601	3.59304	2.93793	3.09794	3.30824	3.99028	3.23429	0.0129205	0.0285041	0.59214	100357973	ENSOCUG00000011049		Uncharacterized protein [Source:UniProtKB/TrEMBL;Acc:G1T0I3]			ENSG00000144015	TRIM43	tripartite motif containing 43 [Source:HGNC Symbol;Acc:HGNC:19015]
A_04_P068928	9.78087	10.0349	9.7629	10.068	10.1422	10.1492	10.1955	10.1245	9.91168	10.1528	0.0264872	0.0511412	1.18195		ENSOCUG00000028097
A_04_P063003	5.68136	5.35285	5.6027	5.32803	5.62129	5.65878	5.61769	5.73214	5.49123	5.65748	0.122645	0.17958	1.12213	100343706	ENSOCUG00000009559	KIAA1841	KIAA1841 [Source:HGNC Symbol;Acc:HGNC:29387]			ENSG00000162929	KIAA1841	KIAA1841 [Source:HGNC Symbol;Acc:HGNC:29387]
A_04_P002918	5.10788	5.95591	5.08519	5.93995	5.81176	5.95448	5.93246	5.9189	5.52223	5.9044	0.174076	0.239814	1.3033	100008668
A_04_P071127	5.98055	6.42828	5.96532	6.52931	5.58042	5.47391	5.56458	5.52093	6.22587	5.53496	0.00360236	0.0101526	0.619463		ENSOCUG00000011338	TRIM25	tripartite motif containing 25 [Source:HGNC Symbol;Acc:HGNC:12932]			ENSG00000121060	TRIM25	tripartite motif containing 25 [Source:HGNC Symbol;Acc:HGNC:12932]
A_04_P049112	6.1406	7.04216	6.12909	7.13346	10.6297	10.5569	10.589	10.6381	6.61133	10.6034	6.89914e-06	6.2521e-05	15.9128		ENSOCUG00000005133	MKI67	marker of proliferation Ki-67 [Source:HGNC Symbol;Acc:HGNC:7107]	ENSOCUG00000005133		ENSG00000148773	MKI67	marker of proliferation Ki-67 [Source:HGNC Symbol;Acc:HGNC:7107]
A_04_P051645	9.6052	9.31153	9.54802	9.46734	9.43792	9.44205	9.43088	9.53944	9.48302	9.46257	0.7762	0.822501	0.985924	100354869	ENSOCUG00000012587		Uncharacterized protein [Source:UniProtKB/TrEMBL;Acc:G1T3M5]			ENSG00000124802	EEF1E1	eukaryotic translation elongation factor 1 epsilon 1 [Source:HGNC Symbol;Acc:HGNC:3212]
A_04_P017540	14.3607	14.3014	14.3376	14.3318	14.1113	14.1619	14.0905	14.0492	14.3329	14.1032	0.000128204	0.000691124	0.852837
A_04_P010667	7.93437	6.84144	7.92532	6.8451	7.40754	7.48971	7.3927	7.39616	7.38656	7.42153	0.915094	0.935427	1.02454	100355113	ENSOCUG00000005724	TTC1	tetratricopeptide repeat domain 1 [Source:HGNC Symbol;Acc:HGNC:12391]			ENSG00000113312	TTC1	tetratricopeptide repeat domain 1 [Source:HGNC Symbol;Acc:HGNC:12391]
A_04_P040249	8.51971	7.49041	8.4563	7.70562	8.48116	8.43917	8.48742	8.41092	8.04301	8.45467	0.166631	0.23137	1.33022	100338019	ENSOCUG00000014234	RFXAP	regulatory factor X-associated protein [Source:HGNC Symbol;Acc:HGNC:9988]			ENSG00000133111	RFXAP	regulatory factor X-associated protein [Source:HGNC Symbol;Acc:HGNC:9988]
A_04_P063652	5.29429	4.43812	5.05814	4.68149	4.68592	4.52399	4.2809	4.36626	4.86801	4.46427	0.10398	0.156411	0.755894	100348844	ENSOCUG00000001806	MOB1B	MOB kinase activator 1B [Source:HGNC Symbol;Acc:HGNC:29801]			ENSG00000173542	MOB1B	MOB kinase activator 1B [Source:HGNC Symbol;Acc:HGNC:29801]
A_04_P074044	7.31998	9.17345	7.26114	9.25511	4.79304	4.85108	5.00743	4.77622	8.25242	4.85694	0.000897431	0.0033206	0.0950297	100328707
A_04_P092878	5.7397	4.80264	5.83347	4.39776	4.65084	4.93082	4.60101	4.55434	5.19339	4.68425	0.210101	0.280919	0.702642
A_04_P064009	3.13593	3.65522	3.20448	4.37288	10.3916	10.3053	10.39	10.3654	3.59213	10.3631	3.67462e-07	5.82788e-06	109.209	100353536	ENSOCUG00000002661		Uncharacterized protein [Source:UniProtKB/TrEMBL;Acc:G1SI11]	ENSOCUG00000002661		ENSG00000188820	FAM26F	family with sequence similarity 26, member F [Source:HGNC Symbol;Acc:HGNC:33391]
A_04_P017208	10.2689	10.7225	10.1635	10.7716	10.8352	10.8139	10.8157	10.7289	10.4816	10.7984	0.0899414	0.138798	1.24558		ENSOCUG00000010259	COMMD3	COMM domain containing 3 [Source:HGNC Symbol;Acc:HGNC:23332]			ENSG00000148444	COMMD3	COMM domain containing 3 [Source:HGNC Symbol;Acc:HGNC:23332]
A_04_P084582	14.4208	12.8254	14.2342	12.8371	8.28111	8.34067	8.31258	8.27239	13.5794	8.30169	1.87762e-05	0.000142985	0.0257785	100341938	ENSOCUG00000002909	GRB14	growth factor receptor-bound protein 14 [Source:HGNC Symbol;Acc:HGNC:4565]		ENSOCUG00000002909	ENSG00000115290	GRB14	growth factor receptor-bound protein 14 [Source:HGNC Symbol;Acc:HGNC:4565]
A_04_P093248	7.25588	9.33809	7.27103	9.37251	6.98488	7.05872	7.0085	6.94912	8.30938	7.0003	0.0734577	0.117609	0.40358	100009000	ENSOCUG00000006714	MMP2	72 kDa type IV collagenase [Source:UniProtKB/TrEMBL;Acc:G1SRJ7]			ENSG00000087245	MMP2	matrix metallopeptidase 2 [Source:HGNC Symbol;Acc:HGNC:7166]
A_04_P099295	10.6071	9.75672	10.5863	9.8736	10.3471	10.3976	10.3584	10.351	10.2059	10.3635	0.513854	0.589233	1.11543	100346371	ENSOCUG00000009837	C18orf8	chromosome 18 open reading frame 8 [Source:HGNC Symbol;Acc:HGNC:24326]			ENSG00000141452	C18orf8	chromosome 18 open reading frame 8 [Source:HGNC Symbol;Acc:HGNC:24326]
A_04_P025516	7.49791	6.21105	7.46494	6.22301	6.75595	6.77634	6.71296	6.64133	6.84923	6.72164	0.739501	0.791334	0.915364
A_04_P098582	6.14383	5.53841	6.09201	5.20838	6.84532	6.89751	6.85346	6.89608	5.74566	6.8731	0.00247516	0.00751154	2.1847		ENSOCUG00000010020	DNAJC6	DnaJ (Hsp40) homolog, subfamily C, member 6 [Source:HGNC Symbol;Acc:HGNC:15469]	ENSOCUG00000010020		ENSG00000116675	DNAJC6	DnaJ (Hsp40) homolog, subfamily C, member 6 [Source:HGNC Symbol;Acc:HGNC:15469]
A_04_P060803	4.99695	4.83861	5.11048	4.48165	3.81586	4.17264	3.79362	3.88703	4.85692	3.91729	0.00116876	0.00409881	0.521365	100355254	ENSOCUG00000005809	FKTN	fukutin [Source:HGNC Symbol;Acc:HGNC:3622]			ENSG00000106692	FKTN	fukutin [Source:HGNC Symbol;Acc:HGNC:3622]
A_04_P012815	4.2585	5.3107	4.39269	5.27346	4.49571	4.53165	4.3735	4.47494	4.80883	4.46895	0.274219	0.350363	0.790105	100009139	ENSOCUG00000006861	PPP2R2B	protein phosphatase 2, regulatory subunit B, beta [Source:HGNC Symbol;Acc:HGNC:9305]			ENSG00000156475	PPP2R2B	protein phosphatase 2, regulatory subunit B, beta [Source:HGNC Symbol;Acc:HGNC:9305]
A_04_P037695	3.55855	2.40802	3.56525	2.44125	4.22949	4.28245	3.97358	4.14462	2.99327	4.15753	0.0132585	0.0291048	2.24119
A_04_P030024	4.68793	5.17659	4.31805	5.31703	3.51488	3.42183	3.60497	3.04335	4.8749	3.39626	0.00128799	0.00443017	0.358827
A_04_P017277	7.85837	8.06017	7.78794	8.06017	6.69262	6.71986	6.57246	6.69312	7.94166	6.66951	3.20702e-06	3.37339e-05	0.414043
A_04_P053644	7.18085	6.88131	7.08576	6.76497	6.04414	5.99847	6.09201	6.01569	6.97822	6.03758	6.82968e-05	0.000411047	0.521		ENSOCUG00000007360	PTS	6-pyruvoyltetrahydropterin synthase [Source:HGNC Symbol;Acc:HGNC:9689]			ENSG00000150787	PTS	6-pyruvoyltetrahydropterin synthase [Source:HGNC Symbol;Acc:HGNC:9689]
A_04_P024240	7.05367	7.55975	7.08191	7.47973	7.66434	7.70831	7.85405	7.54304	7.29376	7.69244	0.0345315	0.0633956	1.31829
A_04_P048377	5.59624	7.27508	5.74277	7.2171	5.72952	5.77062	5.73624	5.7003	6.4578	5.73417	0.164012	0.228194	0.605574		ENSOCUG00000003958	CD163	CD163 molecule [Source:HGNC Symbol;Acc:HGNC:1631]			ENSG00000177575	CD163	CD163 molecule [Source:HGNC Symbol;Acc:HGNC:1631]
A_04_P070814	10.1932	10.258	10.1699	10.2519	10.6653	10.6439	10.6359	10.5922	10.2182	10.6343	4.34668e-06	4.29878e-05	1.3343	100349656	ENSOCUG00000017012	ZC3H7A	zinc finger CCCH-type containing 7A [Source:HGNC Symbol;Acc:HGNC:30959]			ENSG00000122299	ZC3H7A	zinc finger CCCH-type containing 7A [Source:HGNC Symbol;Acc:HGNC:30959]
A_04_P002182	5.86412	4.82049	5.78005	4.97431	6.22584	6.1761	6.1852	6.09578	5.35974	6.17073	0.0241339	0.0474011	1.75441	100009013	ENSOCUG00000007223	EIF2AK2	Uncharacterized protein [Source:UniProtKB/TrEMBL;Acc:G1SSL4]			ENSG00000055332	EIF2AK2	eukaryotic translation initiation factor 2-alpha kinase 2 [Source:HGNC Symbol;Acc:HGNC:9437]
A_04_P084373	5.22726	4.22553	5.3575	4.12541	4.77649	4.84782	4.91087	4.74833	4.73393	4.82088	0.798742	0.841172	1.06212	100345748
A_04_P088447	5.92584	6.11468	6.0974	5.97957	5.66703	5.66827	5.70774	5.58221	6.02937	5.65631	0.000404005	0.00174995	0.772142		ENSOCUG00000007793	ANKRD2	ankyrin repeat domain 2 (stretch responsive muscle) [Source:HGNC Symbol;Acc:HGNC:495]			ENSG00000165887	ANKRD2	ankyrin repeat domain 2 (stretch responsive muscle) [Source:HGNC Symbol;Acc:HGNC:495]
A_04_P060237	5.02709	3.94576	4.9712	4.50383	4.88969	4.84814	4.81297	4.57388	4.61197	4.78117	0.54073	0.614286	1.12444	100342050	ENSOCUG00000006612	TEX38	testis expressed 38 [Source:HGNC Symbol;Acc:HGNC:29589]			ENSG00000186118	TEX38	testis expressed 38 [Source:HGNC Symbol;Acc:HGNC:29589]
A_04_P062312	10.3988	10.0814	10.4863	10.1262	10.31	10.2801	10.2899	10.2945	10.2732	10.2936	0.844603	0.878916	1.01429	100345700	ENSOCUG00000005156	SLC9B2	solute carrier family 9, subfamily B (NHA2, cation proton antiporter 2), member 2 [Source:HGNC Symbol;Acc:HGNC:25143]			ENSG00000164038	SLC9B2	solute carrier family 9, subfamily B (NHA2, cation proton antiporter 2), member 2 [Source:HGNC Symbol;Acc:HGNC:25143]
A_04_P022098	5.20436	5.41917	5.04411	5.27497	4.43232	4.69913	4.27727	4.56751	5.23565	4.49406	0.000804805	0.00304469	0.598076
A_04_P022195	8.60801	8.19165	8.67862	8.20703	8.25429	8.33144	8.20281	8.22146	8.42133	8.2525	0.248446	0.322903	0.889566	100352765
A_04_P091426	4.88063	4.99712	5.29277	5.23858	4.63012	4.69993	4.46293	4.37403	5.10227	4.54175	0.00389756	0.0108325	0.678056	100345750	ENSOCUG00000009954	CHST4	carbohydrate (N-acetylglucosamine 6-O) sulfotransferase 4 [Source:HGNC Symbol;Acc:HGNC:1972]			ENSG00000140835	CHST4	carbohydrate (N-acetylglucosamine 6-O) sulfotransferase 4 [Source:HGNC Symbol;Acc:HGNC:1972]
A_04_P096274	7.44412	8.06076	7.36024	8.05573	8.14658	8.2127	8.1264	8.13861	7.73021	8.15607	0.0674576	0.109712	1.34337	100342888	ENSOCUG00000004299	SLF1	SMC5-SMC6 complex localization factor 1 [Source:HGNC Symbol;Acc:HGNC:25408]			ENSG00000133302	SLF1	SMC5-SMC6 complex localization factor 1 [Source:HGNC Symbol;Acc:HGNC:25408]
A_04_P080417	7.45757	6.14557	7.48856	5.82217	6.33941	6.47221	6.33941	6.43666	6.72847	6.39692	0.476105	0.553077	0.794685	100342463	ENSOCUG00000001823		Uncharacterized protein [Source:UniProtKB/TrEMBL;Acc:G1SG71]			ENSG00000188672	RHCE	Rh blood group, CcEe antigens [Source:HGNC Symbol;Acc:HGNC:10008]
A_04_P039777	11.7654	11.4932	11.7602	11.4342	11.4603	11.5106	11.4526	11.4001	11.6133	11.4559	0.13112	0.189758	0.896641	100343636	ENSOCUG00000017877	DPY30	dpy-30 histone methyltransferase complex regulatory subunit [Source:HGNC Symbol;Acc:HGNC:24590]			ENSG00000162961	DPY30	dpy-30 histone methyltransferase complex regulatory subunit [Source:HGNC Symbol;Acc:HGNC:24590]
A_04_P051148	8.17574	9.86111	8.11525	9.80241	7.94491	7.75886	7.9602	7.65072	8.98863	7.82867	0.0567677	0.095215	0.447526	100355176	ENSOCUG00000009059	OR52N2	olfactory receptor, family 52, subfamily N, member 2 [Source:HGNC Symbol;Acc:HGNC:15228]			ENSG00000180988	OR52N2	olfactory receptor, family 52, subfamily N, member 2 [Source:HGNC Symbol;Acc:HGNC:15228]
A_04_P010416	8.28926	7.25487	8.3065	7.2359	6.97274	6.9716	6.99111	6.91039	7.77163	6.96146	0.0374396	0.067759	0.570313
A_04_P008165	3.91653	4.72267	3.94928	5.22925	3.91424	3.5291	3.89724	3.08424	4.45443	3.6062	0.0636233	0.104568	0.555466
A_04_P086968	8.76663	5.19307	8.73056	5.13158	2.69055	2.83421	3.1279	2.537	6.95546	2.79741	0.00722776	0.0178462	0.0560149	100339950	ENSOCUG00000008553	PRUNE2	prune homolog 2 (Drosophila) [Source:HGNC Symbol;Acc:HGNC:25209]			ENSG00000106772	PRUNE2	prune homolog 2 (Drosophila) [Source:HGNC Symbol;Acc:HGNC:25209]
A_04_P040390	13.8579	14.48	13.8739	14.3867	13.517	13.529	13.5126	13.4208	14.1496	13.4948	0.00775362	0.0188656	0.635173	100344371	ENSOCUG00000015537	ATP5H	ATP synthase, H+ transporting, mitochondrial Fo complex, subunit d [Source:HGNC Symbol;Acc:HGNC:845]			ENSG00000167863	ATP5H	ATP synthase, H+ transporting, mitochondrial Fo complex, subunit d [Source:HGNC Symbol;Acc:HGNC:845]
A_04_P066852	5.98245	5.72044	6.07405	5.70456	7.48244	7.50887	7.57091	7.49535	5.87037	7.51439	2.40684e-06	2.67082e-05	3.12535		ENSOCUG00000016477	SELP	selectin P (granule membrane protein 140kDa, antigen CD62) [Source:HGNC Symbol;Acc:HGNC:10721]	ENSOCUG00000016477		ENSG00000174175	SELP	selectin P (granule membrane protein 140kDa, antigen CD62) [Source:HGNC Symbol;Acc:HGNC:10721]
A_04_P096743	7.95199	8.40414	8.0058	8.42469	7.97546	7.88652	7.9689	7.89323	8.19666	7.93103	0.0842226	0.131622	0.831834	100349918	ENSOCUG00000013743	MEP1B	meprin A, beta [Source:HGNC Symbol;Acc:HGNC:7020]			ENSG00000141434	MEP1B	meprin A, beta [Source:HGNC Symbol;Acc:HGNC:7020]
A_04_P102528	10.1067	9.27736	10.0828	9.31861	8.89935	8.88229	8.91565	8.82541	9.69635	8.88068	0.0123608	0.0275158	0.568143	100349417	ENSOCUG00000007655	SNX7	sorting nexin 7 [Source:HGNC Symbol;Acc:HGNC:14971]			ENSG00000162627	SNX7	sorting nexin 7 [Source:HGNC Symbol;Acc:HGNC:14971]
A_04_P051242	9.32928	8.94518	9.25116	9.04376	8.65191	8.69241	8.62898	8.60234	9.14234	8.64391	0.00156223	0.00517018	0.707876
A_04_P071285	7.11241	6.45289	7.10424	6.62592	6.62007	6.65382	6.71591	6.60656	6.82386	6.64909	0.342929	0.42209	0.885908	100355990	ENSOCUG00000013217		Uncharacterized protein [Source:UniProtKB/TrEMBL;Acc:G1T4Y8]			ENSG00000241852	C8orf58	chromosome 8 open reading frame 58 [Source:HGNC Symbol;Acc:HGNC:32233]
A_04_P002331	5.49448	4.85746	5.26325	4.54851	4.44205	4.49532	4.55206	4.52433	5.04092	4.50344	0.0441597	0.0775742	0.688971	100008734	ENSOCUG00000003273	ITGA2B	glycoprotein IIb precursor [Source:RefSeq peptide;Acc:NP_001075534]			ENSG00000005961	ITGA2B	integrin, alpha 2b (platelet glycoprotein IIb of IIb/IIIa complex, antigen CD41) [Source:HGNC Symbol;Acc:HGNC:6138]
A_04_P035167	9.60312	10.1737	9.55043	10.1577	9.44362	9.49704	9.39894	9.47798	9.87123	9.45439	0.0513515	0.0877492	0.749065	100348373	ENSOCUG00000009239	NUDT1	nudix (nucleoside diphosphate linked moiety X)-type motif 1 [Source:HGNC Symbol;Acc:HGNC:8048]			ENSG00000106268	NUDT1	nudix (nucleoside diphosphate linked moiety X)-type motif 1 [Source:HGNC Symbol;Acc:HGNC:8048]
A_04_P009436	7.5685	7.39993	7.64985	7.39744	6.8265	6.83887	6.79423	6.8163	7.50393	6.81897	3.82353e-05	0.000255931	0.622026
A_04_P065862	6.45561	7.65109	6.41772	7.85382	6.83666	6.79572	6.80359	6.76995	7.09456	6.80148	0.4725	0.549677	0.816157		ENSOCUG00000002306	PRSS8	protease, serine, 8 [Source:HGNC Symbol;Acc:HGNC:9491]			ENSG00000052344	PRSS8	protease, serine, 8 [Source:HGNC Symbol;Acc:HGNC:9491]
A_04_P017234	13.2431	14.0844	13.24	14.1032	13.5274	13.5479	13.5113	13.493	13.6677	13.5199	0.570454	0.641763	0.902627	100358208
A_04_P032848	3.80039	4.76592	3.25906	4.41531	4.91881	4.74969	4.96185	4.84554	4.06017	4.86898	0.0530724	0.0901806	1.75176	100101617	ENSOCUG00000000098	SLC16A10	solute carrier family 16 (aromatic amino acid transporter), member 10 [Source:HGNC Symbol;Acc:HGNC:17027]			ENSG00000112394	SLC16A10	solute carrier family 16 (aromatic amino acid transporter), member 10 [Source:HGNC Symbol;Acc:HGNC:17027]
A_04_P092092	3.78992	4.39269	3.63778	4.60211	2.87616	3.64294	3.34319	3.70041	4.10562	3.39067	0.0540406	0.0915023	0.609226	100344332	ENSOCUG00000005692	ST6GALNAC5	ST6 (alpha-N-acetyl-neuraminyl-2,3-beta-galactosyl-1,3)-N-acetylgalactosaminide alpha-2,6-sialyltransferase 5 [Source:HGNC Symbol;Acc:HGNC:19342]			ENSG00000117069	ST6GALNAC5	ST6 (alpha-N-acetyl-neuraminyl-2,3-beta-galactosyl-1,3)-N-acetylgalactosaminide alpha-2,6-sialyltransferase 5 [Source:HGNC Symbol;Acc:HGNC:19342]
A_04_P082602	7.86814	6.61066	7.76953	6.63026	5.23997	5.00436	5.15547	5.18556	7.21965	5.14634	0.00103451	0.00372464	0.237614	100343978	ENSOCUG00000012051	ANKH	ANKH inorganic pyrophosphate transport regulator [Source:HGNC Symbol;Acc:HGNC:15492]		ENSOCUG00000012051	ENSG00000154122	ANKH	ANKH inorganic pyrophosphate transport regulator [Source:HGNC Symbol;Acc:HGNC:15492]
A_04_P046517	4.7012	3.46367	4.43437	3.20623	4.38933	4.61796	4.35229	4.82312	3.95137	4.54568	0.168842	0.23392	1.50975	100355637	ENSOCUG00000002483	NKIRAS1	NFKB inhibitor interacting Ras-like 1 [Source:HGNC Symbol;Acc:HGNC:17899]			ENSG00000197885	NKIRAS1	NFKB inhibitor interacting Ras-like 1 [Source:HGNC Symbol;Acc:HGNC:17899]
A_04_P064510	7.04682	6.16369	7.07229	6.4087	5.75512	5.71923	5.78081	5.71901	6.67287	5.74354	0.00670907	0.0168019	0.525102	100344142	ENSOCUG00000012582	RAB21	RAB21, member RAS oncogene family [Source:HGNC Symbol;Acc:HGNC:18263]		ENSOCUG00000012582	ENSG00000080371	RAB21	RAB21, member RAS oncogene family [Source:HGNC Symbol;Acc:HGNC:18263]
A_04_P096398	6.43257	6.53344	6.37497	6.6117	5.99685	5.98266	5.96679	5.96437	6.48817	5.97767	7.28878e-05	0.000433124	0.701977	100357516	ENSOCUG00000009402	USP32	ubiquitin specific peptidase 32 [Source:HGNC Symbol;Acc:HGNC:19143]			ENSG00000170832	USP32	ubiquitin specific peptidase 32 [Source:HGNC Symbol;Acc:HGNC:19143]
A_04_P078542	7.67534	6.87739	7.6188	6.89381	7.02363	7.02028	6.94514	6.93731	7.26633	6.98159	0.245775	0.320007	0.820887	100354894	ENSOCUG00000014621	FMR1	fragile X mental retardation 1 [Source:HGNC Symbol;Acc:HGNC:3775]			ENSG00000102081	FMR1	fragile X mental retardation 1 [Source:HGNC Symbol;Acc:HGNC:3775]
A_04_P098562	8.39423	7.58736	8.41645	7.63793	8.12817	8.05813	8.08059	7.99714	8.00899	8.06601	0.813055	0.853039	1.04031	100357602	ENSOCUG00000003602	ZDHHC6	zinc finger, DHHC-type containing 6 [Source:HGNC Symbol;Acc:HGNC:19160]			ENSG00000023041	ZDHHC6	zinc finger, DHHC-type containing 6 [Source:HGNC Symbol;Acc:HGNC:19160]
A_04_P080284	4.66622	4.68174	4.63531	4.74953	5.12313	5.29034	5.13653	5.1372	4.6832	5.1718	4.31535e-05	0.000281845	1.40308		ENSOCUG00000007235	TRDMT1	tRNA aspartic acid methyltransferase 1 [Source:HGNC Symbol;Acc:HGNC:2977]	ENSOCUG00000007235		ENSG00000107614	TRDMT1	tRNA aspartic acid methyltransferase 1 [Source:HGNC Symbol;Acc:HGNC:2977]
A_04_P067212	6.60971	7.55112	6.58661	7.56164	8.8268	8.77018	8.79836	8.68999	7.07727	8.77133	0.000892922	0.00330956	3.23566		ENSOCUG00000001532	LMO2	LIM domain only 2 (rhombotin-like 1) [Source:HGNC Symbol;Acc:HGNC:6642]	ENSOCUG00000001532		ENSG00000135363	LMO2	LIM domain only 2 (rhombotin-like 1) [Source:HGNC Symbol;Acc:HGNC:6642]
A_04_P097010	5.39144	4.57007	5.34059	4.93082	4.59856	4.75072	4.5628	4.63956	5.05823	4.63791	0.0767044	0.121858	0.747258		ENSOCUG00000014246	SORD	sorbitol dehydrogenase [Source:HGNC Symbol;Acc:HGNC:11184]			ENSG00000140263	SORD	sorbitol dehydrogenase [Source:HGNC Symbol;Acc:HGNC:11184]
A_04_P020836	6.01601	7.18013	5.95468	7.10785	7.10068	7.05819	7.01931	7.10085	6.56467	7.06976	0.183023	0.249958	1.41921
A_04_P042053	8.85505	11.1128	8.86202	11.1572	9.18282	9.12769	9.19107	9.06001	9.99677	9.1404	0.240781	0.314601	0.55234	100347715	ENSOCUG00000010420		Uncharacterized protein [Source:UniProtKB/TrEMBL;Acc:G1SZ88]			ENSG00000079974	RABL2B	RAB, member of RAS oncogene family-like 2B [Source:HGNC Symbol;Acc:HGNC:9800]
A_04_P004233	10.8184	11.1898	10.7344	11.1959	9.74885	9.73525	9.65894	9.66546	10.9846	9.70213	4.69757e-05	0.000302093	0.41108		ENSOCUG00000015408	ACYP2	acylphosphatase 2, muscle type [Source:HGNC Symbol;Acc:HGNC:180]		ENSOCUG00000015408	ENSG00000170634	ACYP2	acylphosphatase 2, muscle type [Source:HGNC Symbol;Acc:HGNC:180]
A_04_P077729	9.41553	10.1006	9.30016	10.0564	7.84937	7.87591	7.77943	7.79636	9.71817	7.82527	0.000106511	0.000591722	0.269265		ENSOCUG00000001127	RHOQ	ras homolog family member Q [Source:HGNC Symbol;Acc:HGNC:17736]		ENSOCUG00000001127	ENSG00000119729	RHOQ	ras homolog family member Q [Source:HGNC Symbol;Acc:HGNC:17736]
A_04_P007537	9.53229	9.46481	9.53229	9.50472	8.19343	8.24421	8.22275	8.14263	9.50853	8.20075	5.39262e-09	1.88893e-07	0.403944
A_04_P055899	14.349	15.0772	14.3126	15.2162	13.8159	13.8513	13.6816	13.7138	14.7387	13.7657	0.00679146	0.0169545	0.509419	100353482
A_04_P048692	8.50131	6.79299	8.5244	6.88588	7.96286	7.94986	7.9044	7.85425	7.67615	7.91784	0.635363	0.700662	1.18238		ENSOCUG00000009587	ESCO1	establishment of sister chromatid cohesion N-acetyltransferase 1 [Source:HGNC Symbol;Acc:HGNC:24645]			ENSG00000141446	ESCO1	establishment of sister chromatid cohesion N-acetyltransferase 1 [Source:HGNC Symbol;Acc:HGNC:24645]
A_04_P033474	3.3926	3.64383	2.43718	4.18848	2.61802	3.21814	2.61725	2.85098	3.41552	2.8261	0.183834	0.250888	0.66461	100009384	ENSOCUG00000006110	EIF4G1	eukaryotic translation initiation factor 4 gamma, 1 [Source:HGNC Symbol;Acc:HGNC:3296]			ENSG00000114867	EIF4G1	eukaryotic translation initiation factor 4 gamma, 1 [Source:HGNC Symbol;Acc:HGNC:3296]
A_04_P068796	9.15948	9.18298	9.16571	9.1822	8.71619	8.61891	8.66133	8.56908	9.17259	8.64138	2.94598e-06	3.15396e-05	0.691971	100348941	ENSOCUG00000009960	AP3M2	adaptor-related protein complex 3, mu 2 subunit [Source:HGNC Symbol;Acc:HGNC:570]			ENSG00000070718	AP3M2	adaptor-related protein complex 3, mu 2 subunit [Source:HGNC Symbol;Acc:HGNC:570]
A_04_P003030	11.8555	14.6496	11.845	14.7366	2.49915	2.51979	2.5039	2.33545	13.2717	2.46457	1.19499e-05	9.85608e-05	0.000558134	100009246	ENSOCUG00000011876	SLN	Sarcolipin [Source:UniProtKB/Swiss-Prot;Acc:P42532]		ENSOCUG00000011876
A_04_P072432	8.26975	10.4964	8.18968	10.4796	11.6679	11.6569	11.6389	11.6689	9.35885	11.6581	0.0124331	0.027636	4.92214	100345676	ENSOCUG00000006010	ARHGDIB	Rho GDP dissociation inhibitor (GDI) beta [Source:HGNC Symbol;Acc:HGNC:679]			ENSG00000111348	ARHGDIB	Rho GDP dissociation inhibitor (GDI) beta [Source:HGNC Symbol;Acc:HGNC:679]
A_04_P072417	3.36301	4.02359	2.43718	3.89649	9.72592	9.71824	9.70709	9.64522	3.43007	9.69912	2.33861e-06	2.61348e-05	77.1209	100348025	ENSOCUG00000014747	IL13RA2	interleukin 13 receptor, alpha 2 [Source:HGNC Symbol;Acc:HGNC:5975]	ENSOCUG00000014747		ENSG00000123496	IL13RA2	interleukin 13 receptor, alpha 2 [Source:HGNC Symbol;Acc:HGNC:5975]
A_04_P009071	4.74409	5.02899	4.73552	4.96555	4.30741	4.30009	4.3468	4.4787	4.86854	4.35825	0.00102829	0.0037057	0.702083
A_04_P058792	3.00379	3.21242	2.43718	2.44125	3.21113	3.20589	3.40418	3.32951	2.77366	3.28768	0.0449463	0.0787094	1.42802
A_04_P017727	5.48683	6.26848	5.51176	6.4311	4.52355	4.57787	4.44923	4.528	5.92454	4.51966	0.00133451	0.00455811	0.377649
A_04_P100764	9.27188	8.56	9.26862	8.57418	6.19604	6.2561	6.21779	6.16171	8.91867	6.20791	1.12203e-05	9.34568e-05	0.152749	100009277	ENSOCUG00000014849	CACNB2	voltage-dependent L-type calcium channel subunit beta-2 [Source:RefSeq peptide;Acc:NP_001075865]		ENSOCUG00000014849	ENSG00000165995	CACNB2	calcium channel, voltage-dependent, beta 2 subunit [Source:HGNC Symbol;Acc:HGNC:1402]
A_04_P031942	3.5165	4.43918	4.0572	3.91021	3.44653	3.90321	3.45381	3.8747	3.98077	3.66956	0.223067	0.295288	0.805965
A_04_P076755	9.78054	10.5263	9.86025	10.5237	8.21955	8.30423	8.26656	8.20901	10.1727	8.24983	8.39051e-05	0.000487745	0.263729		ENSOCUG00000000621	INHBA	inhibin, beta A [Source:HGNC Symbol;Acc:HGNC:6066]		ENSOCUG00000000621	ENSG00000122641	INHBA	inhibin, beta A [Source:HGNC Symbol;Acc:HGNC:6066]
A_04_P072777	8.32251	11.2805	8.30696	11.2301	12.2826	12.3356	12.2233	12.2278	9.78501	12.2673	0.0265404	0.0512211	5.58791	100344919
A_04_P067692	6.35041	6.16293	6.32821	6.15451	5.91771	5.97081	5.79821	5.85097	6.24902	5.88442	0.00132236	0.00452375	0.776689	100355850	ENSOCUG00000003257	THUMPD2	THUMP domain containing 2 [Source:HGNC Symbol;Acc:HGNC:14890]			ENSG00000138050	THUMPD2	THUMP domain containing 2 [Source:HGNC Symbol;Acc:HGNC:14890]
A_04_P029261	12.6505	13.4878	12.6933	13.4617	10.4174	10.4822	10.3859	10.3593	13.0733	10.4112	2.7297e-05	0.000193808	0.157987	100009314
A_04_P012618	8.53425	8.06991	8.53818	7.99817	7.43836	7.46055	7.42224	7.28708	8.28512	7.40206	0.00109787	0.00389943	0.542214	100328589	ENSOCUG00000010104	FN1	fibronectin 1 [Source:HGNC Symbol;Acc:HGNC:3778]			ENSG00000115414	FN1	fibronectin 1 [Source:HGNC Symbol;Acc:HGNC:3778]
A_04_P101607	3.73256	4.93213	3.70981	5.06841	2.7986	2.90284	2.35624	2.93743	4.36073	2.74878	0.00640958	0.016192	0.327156	100343241
A_04_P070303	11.3141	10.8704	11.3128	10.8824	10.9019	10.9454	10.9241	10.9436	11.0949	10.9287	0.2372	0.3106	0.891193	100346697	ENSOCUG00000002461	EMC2	ER membrane protein complex subunit 2 [Source:HGNC Symbol;Acc:HGNC:28963]			ENSG00000104412	EMC2	ER membrane protein complex subunit 2 [Source:HGNC Symbol;Acc:HGNC:28963]
A_04_P016693	4.4691	4.60801	4.07466	4.47081	4.8196	4.75821	4.72904	4.69394	4.40564	4.7502	0.0266873	0.0514238	1.26976	100009005
A_04_P076817	6.38444	6.31002	6.31384	6.19357	6.61149	6.76137	6.54678	6.69875	6.30047	6.6546	0.00120902	0.00420686	1.27821	100351406	ENSOCUG00000001998	ZNF142	zinc finger protein 142 [Source:HGNC Symbol;Acc:HGNC:12927]			ENSG00000115568	ZNF142	zinc finger protein 142 [Source:HGNC Symbol;Acc:HGNC:12927]
A_04_P009316	6.58442	7.87391	6.54491	7.83411	6.01336	6.01569	6.01416	5.86074	7.20934	5.97599	0.0165187	0.0347913	0.425328
A_04_P025937	5.95052	5.43064	5.79329	5.3121	4.92845	4.89744	4.94873	4.80562	5.62164	4.89506	0.0031903	0.00919497	0.604337
A_04_P087419	8.36605	7.91302	8.32282	7.86531	6.11911	6.14281	6.04727	6.06573	8.1168	6.09373	5.31472e-06	5.06159e-05	0.246035	100341114
A_04_P008719	6.94928	5.96747	6.88572	5.90085	6.46027	6.56736	6.53172	6.54471	6.42583	6.52602	0.737582	0.789693	1.07191	100359335
A_04_P001325	8.52859	10.3938	8.52647	10.382	9.02315	9.04546	9.04052	8.9597	9.45771	9.01721	0.443733	0.521718	0.736879	100008921	ENSOCUG00000017941		platelet microbicidal protein 1 precursor [Source:RefSeq peptide;Acc:NP_001075631]			ENSG00000109272	PF4V1	platelet factor 4 variant 1 [Source:HGNC Symbol;Acc:HGNC:8862]
A_04_P053224	3.7552	3.9899	2.43718	4.1241	3.00035	2.42967	3.02061	2.52636	3.57659	2.74425	0.0930893	0.142674	0.561616	100356056	ENSOCUG00000025656	OR5K3	olfactory receptor, family 5, subfamily K, member 3 [Source:HGNC Symbol;Acc:HGNC:31290]			ENSG00000206536	OR5K3	olfactory receptor, family 5, subfamily K, member 3 [Source:HGNC Symbol;Acc:HGNC:31290]
A_04_P102112	5.19211	5.15276	5.22622	5.11916	4.32452	4.12912	4.2592	4.28172	5.17256	4.24864	1.28675e-06	1.60649e-05	0.527075
A_04_P000923	6.62028	9.01383	6.40723	8.8759	9.8661	9.90723	9.74246	9.77487	7.72931	9.82267	0.0249477	0.0486914	4.2674	100009551	ENSOCUG00000006737		liver carboxylesterase 1 precursor [Source:RefSeq peptide;Acc:NP_001076234]			ENSG00000198848	CES1	carboxylesterase 1 [Source:HGNC Symbol;Acc:HGNC:1863]
A_04_P002976	3.76238	2.40802	3.31623	2.44125	5.21493	5.16821	5.31575	5.36121	2.98197	5.26503	0.000508935	0.00210589	4.86708	100141505	ENSOCUG00000004666	INSL5	insulin-like peptide INSL5 precursor [Source:RefSeq peptide;Acc:NP_001108568]	ENSOCUG00000004666		ENSG00000172410	INSL5	insulin-like 5 [Source:HGNC Symbol;Acc:HGNC:6088]
A_04_P007721	4.64221	5.73229	4.56895	5.67888	4.22402	4.277	4.46142	4.43721	5.15558	4.34991	0.0470997	0.081763	0.572094
A_04_P083637	12.6154	13.7994	12.6581	13.8489	13.2216	12.9418	13.3167	12.7626	13.2305	13.0607	0.659001	0.722212	0.888982	100358447	ENSOCUG00000011454	HRASLS	HRAS-like suppressor [Source:HGNC Symbol;Acc:HGNC:14922]		ENSOCUG00000011454	ENSG00000127252	HRASLS	HRAS-like suppressor [Source:HGNC Symbol;Acc:HGNC:14922]
A_04_P081796	10.5922	10.0886	10.6328	10.101	10.3798	10.4242	10.3767	10.4372	10.3536	10.4045	0.747081	0.797698	1.03585	100337978	ENSOCUG00000008760	MTX2	metaxin 2 [Source:HGNC Symbol;Acc:HGNC:7506]			ENSG00000128654	MTX2	metaxin 2 [Source:HGNC Symbol;Acc:HGNC:7506]
A_04_P072202	4.10564	4.2484	3.48787	4.41587	4.44401	4.73471	4.49212	4.90375	4.06444	4.64365	0.0448386	0.0785523	1.49402		ENSOCUG00000008746	TRAIP	TRAF interacting protein [Source:HGNC Symbol;Acc:HGNC:30764]			ENSG00000183763	TRAIP	TRAF interacting protein [Source:HGNC Symbol;Acc:HGNC:30764]
A_04_P041652	2.38316	2.40802	2.43718	2.44125	4.31852	4.24719	4.26216	4.43918	2.4174	4.31676	1.29307e-08	3.82557e-07	3.73049	100344821	ENSOCUG00000010156	GJB2	gap junction protein, beta 2, 26kDa [Source:HGNC Symbol;Acc:HGNC:4284]	ENSOCUG00000010156		ENSG00000165474	GJB2	gap junction protein, beta 2, 26kDa [Source:HGNC Symbol;Acc:HGNC:4284]
A_04_P029802	4.68698	4.38157	4.32311	4.68281	4.59028	4.36104	4.56495	4.59277	4.51862	4.52726	0.940815	0.954919	1.00601
A_04_P080327	8.87026	10.2668	8.85164	10.321	8.93536	8.82293	8.92481	8.82934	9.57741	8.87811	0.142884	0.203543	0.615871		ENSOCUG00000000611	FKBP10	FK506 binding protein 10, 65 kDa [Source:HGNC Symbol;Acc:HGNC:18169]			ENSG00000141756	FKBP10	FK506 binding protein 10, 65 kDa [Source:HGNC Symbol;Acc:HGNC:18169]
A_04_P086577	9.37033	8.95495	9.41225	9.01854	8.98693	9.07243	9.01414	9.00537	9.18902	9.01972	0.205505	0.275761	0.889275	100340158	ENSOCUG00000002403	PPOX	protoporphyrinogen oxidase [Source:HGNC Symbol;Acc:HGNC:9280]			ENSG00000143224	PPOX	protoporphyrinogen oxidase [Source:HGNC Symbol;Acc:HGNC:9280]
A_04_P079357	8.76728	8.83518	8.68413	8.93574	11.0555	11.0867	11.0615	11.0835	8.80558	11.0718	1.20082e-08	3.60485e-07	4.81065	100354971	ENSOCUG00000012593	BAZ1A	bromodomain adjacent to zinc finger domain, 1A [Source:HGNC Symbol;Acc:HGNC:960]	ENSOCUG00000012593		ENSG00000198604	BAZ1A	bromodomain adjacent to zinc finger domain, 1A [Source:HGNC Symbol;Acc:HGNC:960]
A_04_P008627	9.67342	8.47694	9.63403	8.55207	9.1804	9.22084	9.17597	9.13612	9.08412	9.17833	0.784721	0.829424	1.06748	100352426	ENSOCUG00000010086	ENO1	enolase 1, (alpha) [Source:HGNC Symbol;Acc:HGNC:3350]			ENSG00000074800	ENO1	enolase 1, (alpha) [Source:HGNC Symbol;Acc:HGNC:3350]
A_04_P012050	4.32414	4.36963	3.76095	4.90531	3.66616	3.72604	3.56429	3.68694	4.34001	3.66086	0.0282942	0.053905	0.624534
A_04_P047625	10.9965	9.99273	10.9907	10.0636	10.0196	10.0918	10.0444	10.0378	10.5109	10.0484	0.149092	0.210839	0.725747	100328770	ENSOCUG00000021901
A_04_P009181	4.20035	5.99052	3.72264	5.71228	5.68292	5.6948	5.7731	5.81052	4.90645	5.74033	0.185664	0.253067	1.78248
A_04_P050915	10.5833	10.5747	10.512	10.6493	9.87031	9.91836	9.86297	9.96294	10.5798	9.90364	1.58991e-06	1.91252e-05	0.625816	100358080	ENSOCUG00000004053	TMEM230	transmembrane protein 230 [Source:HGNC Symbol;Acc:HGNC:15876]			ENSG00000089063	TMEM230	transmembrane protein 230 [Source:HGNC Symbol;Acc:HGNC:15876]
A_04_P017003	13.405	13.2561	13.2716	13.2731	12.7458	12.7325	12.7105	12.6626	13.3015	12.7128	5.5395e-06	5.22835e-05	0.664977	100343802	ENSOCUG00000029235		Metallothionein-1A [Source:UniProtKB/Swiss-Prot;Acc:P11957]			ENSG00000125148	MT2A	metallothionein 2A [Source:HGNC Symbol;Acc:HGNC:7406]
A_04_P010359	17.4531	17.2522	17.3899	17.3721	17.5061	17.4157	17.4157	17.3254	17.3668	17.4157	0.414896	0.493844	1.03449
A_04_P002113	2.92312	4.67688	2.43718	5.40493	4.51225	4.34815	4.3668	4.29063	3.86053	4.37946	0.490103	0.566707	1.43289	100037716
A_04_P052274	8.86385	8.2256	8.80627	8.53185	8.87013	8.84389	8.90265	8.80802	8.60689	8.85617	0.142324	0.202878	1.18861	100351432
A_04_P027989	5.33832	4.82827	5.38721	4.72283	3.87103	3.7024	4.08728	3.31191	5.06916	3.74316	0.0013871	0.00470352	0.398872
A_04_P083628	7.96329	7.32815	7.9747	7.43045	7.37356	7.41294	7.42973	7.27627	7.67415	7.37312	0.136072	0.195669	0.811677	100338039	ENSOCUG00000000749	HTATIP2	HIV-1 Tat interactive protein 2, 30kDa [Source:HGNC Symbol;Acc:HGNC:16637]			ENSG00000109854	HTATIP2	HIV-1 Tat interactive protein 2, 30kDa [Source:HGNC Symbol;Acc:HGNC:16637]
A_04_P030252	15.7184	14.9957	15.6629	15.1006	15.1564	15.2261	15.1804	15.136	15.3694	15.1747	0.340457	0.419449	0.873771	100008649	ENSOCUG00000010613
A_04_P028110	8.1652	7.58693	8.17302	7.61812	6.59764	6.60775	6.60971	6.67239	7.88582	6.62187	0.000255007	0.00121049	0.416404
A_04_P065094	8.66639	7.44412	8.59096	7.45361	8.37896	8.38	8.41246	8.34456	8.03877	8.379	0.357217	0.436628	1.26595		ENSOCUG00000017607	NMT2	N-myristoyltransferase 2 [Source:HGNC Symbol;Acc:HGNC:7858]			ENSG00000152465	NMT2	N-myristoyltransferase 2 [Source:HGNC Symbol;Acc:HGNC:7858]
A_04_P088961	8.08925	7.57306	8.0301	7.68985	7.58463	7.65792	7.58606	7.71956	7.84557	7.63705	0.161337	0.224995	0.865424		ENSOCUG00000029127	CD164	CD164 molecule, sialomucin [Source:HGNC Symbol;Acc:HGNC:1632]			ENSG00000135535	CD164	CD164 molecule, sialomucin [Source:HGNC Symbol;Acc:HGNC:1632]
A_04_P043840	3.75286	3.11708	3.82911	2.44125	2.61602	3.12371	3.06018	2.33545	3.28508	2.78384	0.228411	0.301135	0.706502
A_04_P090931	8.27478	7.87314	8.30459	8.01726	8.70317	8.68023	8.67754	8.63774	8.11744	8.67467	0.00179739	0.00579951	1.47144	100358797	ENSOCUG00000007924	DUSP12	dual specificity phosphatase 12 [Source:HGNC Symbol;Acc:HGNC:3067]			ENSG00000081721	DUSP12	dual specificity phosphatase 12 [Source:HGNC Symbol;Acc:HGNC:3067]
A_04_P097107	6.19442	7.28691	6.04371	7.33796	8.52364	8.49404	8.51157	8.41492	6.71575	8.48604	0.00221411	0.00685776	3.41123	100008909	ENSOCUG00000002754	ABCC3	ATP-binding cassette, sub-family C (CFTR/MRP), member 3 [Source:HGNC Symbol;Acc:HGNC:54]	ENSOCUG00000002754		ENSG00000108846	ABCC3	ATP-binding cassette, sub-family C (CFTR/MRP), member 3 [Source:HGNC Symbol;Acc:HGNC:54]
A_04_P086312	5.56568	5.84694	5.49737	5.89131	7.54952	7.37202	7.50441	7.35752	5.70033	7.44587	3.93591e-06	3.95905e-05	3.35321
A_04_P080728	11.5165	10.787	11.5183	10.766	11.2585	11.2916	11.2617	11.2674	11.147	11.2698	0.586887	0.657051	1.08888	100338639	ENSOCUG00000014489		Uncharacterized protein [Source:UniProtKB/TrEMBL;Acc:G1T7I1]			ENSG00000155957	TMBIM4	transmembrane BAX inhibitor motif containing 4 [Source:HGNC Symbol;Acc:HGNC:24257]
A_04_P038427	3.01569	2.82534	3.01184	2.44125	3.4621	3.94992	3.44759	4.17476	2.82353	3.75859	0.0060971	0.0155656	1.91198	100341141	ENSOCUG00000008988	HIPK4	homeodomain interacting protein kinase 4 [Source:HGNC Symbol;Acc:HGNC:19007]			ENSG00000160396	HIPK4	homeodomain interacting protein kinase 4 [Source:HGNC Symbol;Acc:HGNC:19007]
A_04_P069562	10.1835	9.71532	10.1365	9.81068	8.55224	8.612	8.62045	8.5643	9.96148	8.58725	2.39839e-05	0.000174823	0.385759	100359227	ENSOCUG00000015732	FAM198B	family with sequence similarity 198, member B [Source:HGNC Symbol;Acc:HGNC:25312]		ENSOCUG00000015732	ENSG00000164125	FAM198B	family with sequence similarity 198, member B [Source:HGNC Symbol;Acc:HGNC:25312]
A_04_P071550	4.43091	5.85239	4.58347	5.97122	5.01693	5.23772	5.03217	5.14157	5.2095	5.1071	0.811399	0.851687	0.931482		ENSOCUG00000006145	CHRDL1	chordin-like 1 [Source:HGNC Symbol;Acc:HGNC:29861]			ENSG00000101938	CHRDL1	chordin-like 1 [Source:HGNC Symbol;Acc:HGNC:29861]
A_04_P027062	5.7763	3.67481	5.76576	4.03982	5.46366	5.62366	11.0265	5.73114	4.81417	6.96124	0.193456	0.26202	4.42926
A_04_P026486	16.5097	16.6575	16.5349	16.6675	16.0435	16.0938	16.0698	16.0698	16.5924	16.0692	1.66065e-05	0.000129297	0.69583
A_04_P014407	6.1593	5.99876	6.20682	5.81022	15.9068	15.8791	15.9127	15.8308	6.04378	15.8824	4.39068e-11	3.50578e-09	915.603
A_04_P043342	10.2437	11.4342	10.2478	11.4069	9.81759	9.82273	9.80378	9.8098	10.8332	9.81347	0.023822	0.0469187	0.493221	100341646	ENSOCUG00000002927	NANP	N-acetylneuraminic acid phosphatase [Source:HGNC Symbol;Acc:HGNC:16140]			ENSG00000170191	NANP	N-acetylneuraminic acid phosphatase [Source:HGNC Symbol;Acc:HGNC:16140]
A_04_P044032	6.15152	4.85845	6.21525	4.90123	3.88021	4.11083	4.01505	4.10074	5.53162	4.02671	0.00748384	0.0183428	0.352352
A_04_P008726	7.59779	6.00908	7.62913	6.09485	6.1017	6.17929	6.07502	6.13868	6.83271	6.12367	0.167551	0.232503	0.611728	100342157	ENSOCUG00000015445	SQSTM1	sequestosome 1 [Source:HGNC Symbol;Acc:HGNC:11280]			ENSG00000161011	SQSTM1	sequestosome 1 [Source:HGNC Symbol;Acc:HGNC:11280]
A_04_P069243	7.93403	7.58892	7.94645	7.60622	7.28876	7.32411	7.24974	7.30078	7.76891	7.29085	0.00309544	0.00897296	0.717943	100353156	ENSOCUG00000010938		Uncharacterized protein [Source:UniProtKB/TrEMBL;Acc:G1T0A4]
A_04_P000106	8.75054	8.30613	8.80199	8.20359	8.24563	8.26275	8.16807	8.15178	8.51556	8.20706	0.0933578	0.143009	0.807476	100009360
A_04_P087672	5.37881	5.60509	5.40946	5.65878	6.35654	6.44638	6.38489	6.3315	5.51303	6.37983	2.34364e-05	0.000171264	1.82361	100345786	ENSOCUG00000013141	BLOC1S2	biogenesis of lysosomal organelles complex-1, subunit 2 [Source:HGNC Symbol;Acc:HGNC:20984]			ENSG00000196072	BLOC1S2	biogenesis of lysosomal organelles complex-1, subunit 2 [Source:HGNC Symbol;Acc:HGNC:20984]
A_04_P069180	4.18479	3.40623	3.84791	3.07873	5.64989	5.78481	5.66657	5.58776	3.62942	5.67226	0.000167469	0.000858934	4.12057
A_04_P019301	4.07384	3.02768	4.15271	2.44125	3.22094	3.25255	2.87276	3.38704	3.42387	3.18332	0.596254	0.665885	0.846425
A_04_P054977	5.54918	4.05861	5.6525	4.09737	4.73026	4.88188	4.69055	4.45094	4.83942	4.68841	0.748151	0.798572	0.900619	100351729	ENSOCUG00000008662	KHK	ketohexokinase (fructokinase) [Source:HGNC Symbol;Acc:HGNC:6315]			ENSG00000138030	KHK	ketohexokinase (fructokinase) [Source:HGNC Symbol;Acc:HGNC:6315]
A_04_P043509	12.765	12.4401	12.7729	12.4077	13.0019	13.0429	12.9865	12.9574	12.5964	12.9972	0.00752442	0.018428	1.3202
A_04_P048972	10.7688	10.0636	10.8403	9.98802	10.7797	10.8356	10.7937	10.7417	10.4152	10.7877	0.151314	0.213451	1.29462		ENSOCUG00000021397	CBX3	chromobox homolog 3 [Source:HGNC Symbol;Acc:HGNC:1553]			ENSG00000122565	CBX3	chromobox homolog 3 [Source:HGNC Symbol;Acc:HGNC:1553]
A_04_P083617	10.5153	8.68709	10.5448	8.63903	7.82076	7.81174	7.88029	7.70585	9.59656	7.80466	0.0160741	0.0340283	0.288791
A_04_P053652	8.5884	9.92105	8.5558	9.88084	7.90716	7.80048	7.83608	7.67913	9.23652	7.80571	0.0100878	0.023343	0.370923		ENSOCUG00000013092	IL27	interleukin 27 [Source:HGNC Symbol;Acc:HGNC:19157]			ENSG00000197272	IL27	interleukin 27 [Source:HGNC Symbol;Acc:HGNC:19157]
A_04_P009657	10.686	9.58249	10.7181	9.65122	9.5444	9.47729	9.62278	9.4456	10.1594	9.52252	0.0905261	0.139496	0.643084	100353104
A_04_P101482	9.85976	9.7335	9.85772	9.6691	9.82379	9.89577	9.83528	9.88804	9.78002	9.86072	0.162583	0.226524	1.05753	100353794	ENSOCUG00000000412	UMPS	uridine monophosphate synthetase [Source:HGNC Symbol;Acc:HGNC:12563]			ENSG00000114491	UMPS	uridine monophosphate synthetase [Source:HGNC Symbol;Acc:HGNC:12563]
A_04_P094487	6.35533	5.68688	6.4505	5.78892	6.43536	6.48482	6.42553	6.51362	6.07041	6.46483	0.0898104	0.138652	1.31442		ENSOCUG00000007886	FAM49A	family with sequence similarity 49, member A [Source:HGNC Symbol;Acc:HGNC:25373]			ENSG00000197872	FAM49A	family with sequence similarity 49, member A [Source:HGNC Symbol;Acc:HGNC:25373]
A_04_P002481	7.12693	5.92537	7.10194	6.1241	4.67384	4.76173	4.73421	4.69614	6.56959	4.71648	0.00112021	0.00396293	0.276795	100009315	ENSOCUG00000015141	ADCY5	adenylate cyclase 5 [Source:HGNC Symbol;Acc:HGNC:236]		ENSOCUG00000015141	ENSG00000173175	ADCY5	adenylate cyclase 5 [Source:HGNC Symbol;Acc:HGNC:236]
A_04_P028876	11.4129	12.2053	11.4395	12.2771	12.5015	12.4863	12.5208	12.4816	11.8337	12.4976	0.0306167	0.0575189	1.5843
A_04_P009791	11.8779	11.0684	11.8989	11.0571	10.6695	10.6995	10.6768	10.6258	11.4756	10.6679	0.0148413	0.0319224	0.571297
A_04_P070847	4.81573	3.7482	4.90494	3.97571	5.68517	5.51364	5.71466	5.46097	4.36115	5.59361	0.00621392	0.0158058	2.34968	100348191
A_04_P088874	2.38316	2.90765	2.43718	2.44125	5.55051	5.6335	5.45471	5.48176	2.54231	5.53012	4.21565e-07	6.53962e-06	7.9327
A_04_P052049	2.93154	3.48256	2.43718	2.44125	4.99339	5.25957	4.85829	4.9793	2.82313	5.02264	0.000157446	0.000817248	4.59321	100344565	ENSOCUG00000010935	CLEC4A	C-type lectin domain family 4, member A [Source:HGNC Symbol;Acc:HGNC:13257]	ENSOCUG00000010935		ENSG00000111729	CLEC4A	C-type lectin domain family 4, member A [Source:HGNC Symbol;Acc:HGNC:13257]
A_04_P032132	5.54229	5.19918	5.58311	4.85875	4.34575	4.00386	4.29166	4.38338	5.29583	4.25616	0.00155123	0.00514555	0.486438
A_04_P092047	7.33243	6.00862	7.38428	6.1979	6.77683	6.89403	6.77495	6.85184	6.73081	6.82441	0.806527	0.847663	1.06703
(+)E1A_r60_a20	3.37698	3.49216	3.07115	3.98075	2.67144	3.01415	2.85459	3.4897	3.48026	3.00747	0.116354	0.171805	0.720569
A_04_P072019	5.2753	6.06573	5.23368	6.10083	4.49212	4.56401	4.32384	4.58371	5.66888	4.49092	0.00307807	0.00893562	0.441975	100353290	ENSOCUG00000027698		Uncharacterized protein [Source:UniProtKB/TrEMBL;Acc:G1U0L1]		ENSOCUG00000027698	ENSG00000121570	DPPA4	developmental pluripotency associated 4 [Source:HGNC Symbol;Acc:HGNC:19200]
A_04_P007088	6.15815	7.95733	5.98083	8.02026	5.66477	5.31229	5.46648	5.30624	7.02914	5.43745	0.0298232	0.056293	0.331781
A_04_P020801	9.52127	9.16289	9.52667	9.22569	10.3949	10.4673	10.4414	10.448	9.35913	10.4379	3.19852e-05	0.000220338	2.11219	100355357
A_04_P018326	9.89273	9.80949	9.84898	9.84949	10.2487	10.2918	10.2238	10.2078	9.85017	10.243	4.18937e-06	4.17197e-05	1.31299	100328760	ENSOCUG00000017631	ATP6AP1	V-type proton ATPase subunit S1 precursor [Source:RefSeq peptide;Acc:NP_001164848]			ENSG00000071553	ATP6AP1	ATPase, H+ transporting, lysosomal accessory protein 1 [Source:HGNC Symbol;Acc:HGNC:868]
A_04_P013126	3.51589	4.10741	2.43718	4.19838	9.06985	9.03237	9.1303	9.04797	3.56472	9.07012	9.93938e-06	8.44483e-05	45.4247	100008985	ENSOCUG00000009566	S100A8	S100 calcium binding protein A8 [Source:HGNC Symbol;Acc:HGNC:10498]	ENSOCUG00000009566		ENSG00000143546	S100A8	S100 calcium binding protein A8 [Source:HGNC Symbol;Acc:HGNC:10498]
A_04_P056629	7.72262	6.66902	7.58343	6.69571	6.87935	6.7852	6.75298	6.78134	7.1677	6.79972	0.241266	0.315093	0.774868	100343475	ENSOCUG00000007598	NSUN4	NOP2/Sun domain family, member 4 [Source:HGNC Symbol;Acc:HGNC:31802]			ENSG00000117481	NSUN4	NOP2/Sun domain family, member 4 [Source:HGNC Symbol;Acc:HGNC:31802]
A_04_P031143	5.61306	5.00721	5.32198	4.81102	4.77332	4.6936	4.34293	4.69793	5.18832	4.62694	0.0314787	0.0588075	0.677656
A_04_P010361	3.43413	3.95601	3.59268	3.91052	5.31854	5.32711	5.26024	5.35036	3.72333	5.31406	1.6016e-05	0.000125629	3.01201
A_04_P088317	12.0263	9.97191	12.0802	10.0242	9.0934	9.16808	9.10843	9.13391	11.0257	9.12596	0.0186058	0.0383751	0.268	100346462	ENSOCUG00000004815	BAG2	BCL2-associated athanogene 2 [Source:HGNC Symbol;Acc:HGNC:938]		ENSOCUG00000004815	ENSG00000112208	BAG2	BCL2-associated athanogene 2 [Source:HGNC Symbol;Acc:HGNC:938]
A_04_P083072	5.94024	7.93646	5.74154	7.98628	5.57822	5.62537	5.63071	5.56321	6.90113	5.59938	0.0781922	0.123748	0.405633	100353874	ENSOCUG00000002712	ZC3H7B	zinc finger CCCH-type containing 7B [Source:HGNC Symbol;Acc:HGNC:30869]			ENSG00000100403	ZC3H7B	zinc finger CCCH-type containing 7B [Source:HGNC Symbol;Acc:HGNC:30869]
A_04_P059247	6.02094	6.31693	6.14841	6.38489	5.585	5.51204	5.59487	5.52653	6.21779	5.55461	0.000231935	0.00112104	0.631483		ENSOCUG00000013089	TMEM191B	transmembrane protein 191B [Source:HGNC Symbol;Acc:HGNC:33600]			ENSG00000278558	TMEM191B	transmembrane protein 191B [Source:HGNC Symbol;Acc:HGNC:33600]
A_04_P083942	7.04892	7.74769	7.04472	7.76614	6.59781	6.54134	6.62512	6.5336	7.40187	6.57447	0.00701995	0.0174197	0.563543
A_04_P008901	5.53769	5.46522	5.48628	5.68487	5.21041	5.07125	5.14921	5.30865	5.54351	5.18488	0.00224345	0.00693317	0.779903
A_04_P009512	8.5031	9.5863	8.44524	9.61453	9.56663	9.527	9.58069	9.50335	9.03729	9.54442	0.170657	0.235918	1.42122
A_04_P074609	10.1544	10.474	10.2085	10.641	10.8842	10.7915	10.9066	10.7517	10.3695	10.8335	0.00833924	0.0200203	1.3794	100337708	ENSOCUG00000003731	TTC32	tetratricopeptide repeat domain 32 [Source:HGNC Symbol;Acc:HGNC:32954]			ENSG00000183891	TTC32	tetratricopeptide repeat domain 32 [Source:HGNC Symbol;Acc:HGNC:32954]
A_04_P045777	3.8849	4.67935	3.29059	4.47919	7.17555	7.20359	7.2879	7.22461	4.08351	7.22291	5.84657e-05	0.000362235	8.8116		ENSOCUG00000012166	FMNL1	formin-like 1 [Source:HGNC Symbol;Acc:HGNC:1212]	ENSOCUG00000012166		ENSG00000184922	FMNL1	formin-like 1 [Source:HGNC Symbol;Acc:HGNC:1212]
A_04_P050023	8.57175	8.33547	8.49744	8.275	7.86947	7.81433	7.83267	7.72737	8.41992	7.81096	0.000191985	0.000959732	0.65567	100340956	ENSOCUG00000016229	RABEPK	Rab9 effector protein with kelch motifs [Source:HGNC Symbol;Acc:HGNC:16896]			ENSG00000136933	RABEPK	Rab9 effector protein with kelch motifs [Source:HGNC Symbol;Acc:HGNC:16896]
A_04_P075593	5.94093	5.05519	5.84945	5.0206	6.47561	6.47239	6.59156	6.50167	5.46654	6.51031	0.00582843	0.0150222	2.0616		ENSOCUG00000004594	MND1	meiotic nuclear divisions 1 [Source:HGNC Symbol;Acc:HGNC:24839]			ENSG00000121211	MND1	meiotic nuclear divisions 1 [Source:HGNC Symbol;Acc:HGNC:24839]
A_04_P081288	10.2719	10.4084	10.2147	10.4731	10.1667	10.1001	10.1452	10.0634	10.342	10.1188	0.0130124	0.0286776	0.856671	100351351	ENSOCUG00000002033	SPATA7	spermatogenesis associated 7 [Source:HGNC Symbol;Acc:HGNC:20423]			ENSG00000042317	SPATA7	spermatogenesis associated 7 [Source:HGNC Symbol;Acc:HGNC:20423]
A_04_P088664	4.7415	5.61433	4.57535	5.61446	4.64221	4.5688	4.30565	4.53177	5.13641	4.51211	0.072798	0.116753	0.648734
A_04_P002488	8.61891	8.58294	8.65389	8.62413	8.30423	8.27853	8.29551	8.22777	8.61997	8.27651	4.92771e-06	4.749e-05	0.788148	100009476	ENSOCUG00000027176	GCSH	Glycine cleavage system H protein, mitochondrial [Source:UniProtKB/TrEMBL;Acc:G1U1E6]			ENSG00000140905	GCSH	glycine cleavage system protein H (aminomethyl carrier) [Source:HGNC Symbol;Acc:HGNC:4208]
A_04_P087342	9.17477	8.9958	9.09753	9.01587	8.96316	8.85466	8.89284	8.78323	9.07099	8.87347	0.0120265	0.0269077	0.87205	100344273	ENSOCUG00000004892		Uncharacterized protein [Source:UniProtKB/TrEMBL;Acc:G1SMQ9]			ENSG00000121481	RNF2	ring finger protein 2 [Source:HGNC Symbol;Acc:HGNC:10061]
A_04_P025181	6.4311	6.71534	6.39457	6.71965	6.46473	6.48066	6.36914	6.32713	6.56517	6.41041	0.15718	0.220329	0.898287
A_04_P023790	11.9348	12.8838	11.975	12.8998	12.0771	12.0076	12.1102	11.9312	12.4234	12.0315	0.20195	0.271873	0.762166	100328585
A_04_P038237	4.83861	7.4098	4.77431	7.39949	2.63258	2.67292	2.37291	2.33545	6.10555	2.50346	0.00309469	0.00897214	0.0823499	100338235	ENSOCUG00000003481	RERGL	RERG/RAS-like [Source:HGNC Symbol;Acc:HGNC:26213]		ENSOCUG00000003481	ENSG00000111404	RERGL	RERG/RAS-like [Source:HGNC Symbol;Acc:HGNC:26213]
A_04_P002571	9.40633	10.5659	9.34124	10.5156	11.2595	11.2657	11.182	11.177	9.95727	11.2211	0.00965224	0.0225179	2.40127	100008887
A_04_P008104	9.3572	9.11369	9.41131	9.11915	9.81195	9.83651	9.81802	9.84991	9.25034	9.8291	0.000321196	0.00145565	1.49356	100356619	ENSOCUG00000002779		Uncharacterized protein [Source:UniProtKB/TrEMBL;Acc:G1SIA9]
A_04_P016883	16.5728	16.3026	16.6236	16.2983	16.0918	16.1281	16.1016	16.0587	16.4493	16.0951	0.0068289	0.0170326	0.782273	100357444	ENSOCUG00000017256
A_04_P047967	7.39886	6.30935	7.38656	6.20298	6.34167	6.44841	6.39103	6.4423	6.82444	6.40585	0.251332	0.326008	0.748158	100358373	ENSOCUG00000013313	SLC30A4	solute carrier family 30 (zinc transporter), member 4 [Source:HGNC Symbol;Acc:HGNC:11015]			ENSG00000104154	SLC30A4	solute carrier family 30 (zinc transporter), member 4 [Source:HGNC Symbol;Acc:HGNC:11015]
A_04_P070237	4.7317	3.50646	4.26658	3.21301	3.71521	3.79472	3.40755	3.52217	3.92943	3.60991	0.407254	0.486305	0.801335	100356106	ENSOCUG00000012863	CDHR3	cadherin-related family member 3 [Source:HGNC Symbol;Acc:HGNC:26308]			ENSG00000128536	CDHR3	cadherin-related family member 3 [Source:HGNC Symbol;Acc:HGNC:26308]
A_04_P013852	4.4419	4.57324	4.15859	3.79927	3.8543	3.69761	3.76519	3.75047	4.24325	3.76689	0.0341835	0.062913	0.718788	100008771
A_04_P020768	12.2707	13.7486	12.3047	13.7576	12.5256	12.3488	12.4844	12.3047	13.0204	12.4159	0.206022	0.276348	0.657694
A_04_P075882	5.45055	5.11574	5.48891	5.20451	3.58144	3.42475	3.78341	3.5341	5.31493	3.58093	6.35112e-06	5.84639e-05	0.300617	100352866	ENSOCUG00000013402	AKAP10	A kinase (PRKA) anchor protein 10 [Source:HGNC Symbol;Acc:HGNC:368]		ENSOCUG00000013402	ENSG00000108599	AKAP10	A kinase (PRKA) anchor protein 10 [Source:HGNC Symbol;Acc:HGNC:368]
A_04_P078540	11.4315	10.2818	11.3704	10.2281	9.33425	9.34844	9.31658	9.22202	10.828	9.30532	0.00377064	0.010532	0.348045	100345982	ENSOCUG00000010060	NPTN	neuroplastin [Source:HGNC Symbol;Acc:HGNC:17867]		ENSOCUG00000010060	ENSG00000156642	NPTN	neuroplastin [Source:HGNC Symbol;Acc:HGNC:17867]
A_04_P064282	10.0764	9.65059	10.0469	9.64852	9.8827	9.84583	9.86085	9.75232	9.85561	9.83542	0.874566	0.903572	0.986106	100354981	ENSOCUG00000009717	SNW1	SNW domain containing 1 [Source:HGNC Symbol;Acc:HGNC:16696]			ENSG00000100603	SNW1	SNW domain containing 1 [Source:HGNC Symbol;Acc:HGNC:16696]
A_04_P005266	5.82459	3.70792	5.77557	3.47215	4.87714	5.01571	5.0048	5.05776	4.69506	4.98885	0.662875	0.725496	1.22586
A_04_P058483	9.16808	7.93342	9.14164	7.89391	8.32405	8.30613	8.28133	8.25429	8.53426	8.29145	0.52375	0.598461	0.8451	100343896	ENSOCUG00000016677	AEBP2	AE binding protein 2 [Source:HGNC Symbol;Acc:HGNC:24051]			ENSG00000139154	AEBP2	AE binding protein 2 [Source:HGNC Symbol;Acc:HGNC:24051]
A_04_P005108	14.324	15.8831	14.3429	15.8662	13.1313	13.0767	13.101	12.9817	15.104	13.0727	0.00387753	0.0107855	0.244624	100008997	ENSOCUG00000012264	COL1A2	collagen alpha-2(I) chain precursor [Source:RefSeq peptide;Acc:NP_001182597]		ENSOCUG00000012264	ENSG00000164692	COL1A2	collagen, type I, alpha 2 [Source:HGNC Symbol;Acc:HGNC:2198]
A_04_P061087	8.44452	10.4046	8.40529	10.327	9.16168	9.18261	9.09023	9.02815	9.39534	9.11567	0.63625	0.701418	0.823776		ENSOCUG00000014951	ITGB4	integrin, beta 4 [Source:HGNC Symbol;Acc:HGNC:6158]			ENSG00000132470	ITGB4	integrin, beta 4 [Source:HGNC Symbol;Acc:HGNC:6158]
A_04_P073807	8.54149	7.87196	8.41525	7.7097	8.12865	8.17604	8.03855	7.98181	8.1346	8.08126	0.805751	0.846935	0.963705	100337934	ENSOCUG00000012169	DNTTIP1	deoxynucleotidyltransferase, terminal, interacting protein 1 [Source:HGNC Symbol;Acc:HGNC:16160]			ENSG00000101457	DNTTIP1	deoxynucleotidyltransferase, terminal, interacting protein 1 [Source:HGNC Symbol;Acc:HGNC:16160]
A_04_P088217	7.90366	8.36722	7.96556	8.32948	8.27452	8.41885	8.27197	8.28926	8.14148	8.31365	0.218905	0.290743	1.12675	100339807	ENSOCUG00000013345	CBX5	chromobox homolog 5 [Source:HGNC Symbol;Acc:HGNC:1555]			ENSG00000094916	CBX5	chromobox homolog 5 [Source:HGNC Symbol;Acc:HGNC:1555]
A_04_P028290	12.8531	12.9361	12.8798	12.9582	12.5098	12.5719	12.4806	12.4562	12.9068	12.5046	2.55409e-05	0.000183763	0.756726	100345232
A_04_P004805	7.50265	9.22469	7.44154	9.20722	10.6341	10.5931	10.617	10.4944	8.34403	10.5847	0.00437159	0.0118763	4.72603	100009413	ENSOCUG00000008200	ALOX5AP	arachidonate 5-lipoxygenase-activating protein [Source:HGNC Symbol;Acc:HGNC:436]	ENSOCUG00000008200		ENSG00000132965	ALOX5AP	arachidonate 5-lipoxygenase-activating protein [Source:HGNC Symbol;Acc:HGNC:436]
A_04_P015672	3.6466	4.04676	2.43718	3.78136	4.37244	4.45908	4.16963	4.08241	3.47798	4.27089	0.0741931	0.118562	1.73257
A_04_P047547	5.44092	5.78192	5.51462	5.42267	5.38391	5.25983	5.18459	5.19806	5.54003	5.2566	0.024214	0.047529	0.821633
A_04_P029035	9.61661	12.5165	9.62391	12.4949	5.02282	5.08501	5.04174	5.19307	11.063	5.08566	0.00037213	0.00163776	0.0158724
A_04_P094636	9.58001	11.1601	9.59817	11.1439	9.29938	9.2799	9.2688	9.21346	10.3705	9.26539	0.0499703	0.0857943	0.464858	100356539	ENSOCUG00000017377	MATN2	matrilin 2 [Source:HGNC Symbol;Acc:HGNC:6908]			ENSG00000132561	MATN2	matrilin 2 [Source:HGNC Symbol;Acc:HGNC:6908]
A_04_P029183	9.04999	10.3023	9.06001	10.3419	12.2085	12.2303	12.221	12.1883	9.68854	12.212	0.000459563	0.00194279	5.74975	100328910	ENSOCUG00000003679		Glutathione S-transferase alpha I Glutathione S-transferase alpha I, N-terminally processed [Source:UniProtKB/Swiss-Prot;Acc:Q08863]	ENSOCUG00000003679		ENSG00000243955	GSTA1	glutathione S-transferase alpha 1 [Source:HGNC Symbol;Acc:HGNC:4626]
A_04_P098842	9.65479	9.48817	9.6448	9.47982	9.88737	9.9837	9.94159	9.92618	9.5669	9.93471	0.000396464	0.00172272	1.2904		ENSOCUG00000006100		Uncharacterized protein [Source:UniProtKB/TrEMBL;Acc:G1SQB6]			ENSG00000115946	PNO1	partner of NOB1 homolog [Source:HGNC Symbol;Acc:HGNC:32790]
A_04_P088915	8.71468	8.66945	8.71634	8.7238	8.54245	8.55069	8.51091	8.47508	8.70607	8.51978	0.000119748	0.000652911	0.878867	100347007
A_04_P077437	5.59275	4.48472	5.53155	4.53866	5.67462	5.6739	5.68075	5.74387	5.03692	5.69329	0.0742927	0.118672	1.57611	100347770	ENSOCUG00000017610	FAM160B1	family with sequence similarity 160, member B1 [Source:HGNC Symbol;Acc:HGNC:29320]			ENSG00000151553	FAM160B1	family with sequence similarity 160, member B1 [Source:HGNC Symbol;Acc:HGNC:29320]
ETG05_66023	4.39347	4.55643	4.34199	4.53214	4.26428	4.20877	4.28632	4.06938	4.45601	4.20719	0.0131242	0.0288654	0.841584
A_04_P002711	12.2073	11.9418	12.2177	11.9199	11.841	11.8424	11.8525	11.8387	12.0717	11.8436	0.0312582	0.0584837	0.853795	100009008	ENSOCUG00000002910	NEDD8	NEDD8 [Source:UniProtKB/Swiss-Prot;Acc:Q4PLJ0]			ENSG00000129559	NEDD8	neural precursor cell expressed, developmentally down-regulated 8 [Source:HGNC Symbol;Acc:HGNC:7732]
A_04_P065522	2.90134	3.56065	2.43718	3.23514	2.92594	3.05143	3.20606	3.27846	3.03358	3.11547	0.756889	0.806214	1.05841
A_04_P083842	4.43746	3.15447	4.31597	2.44125	4.22984	4.36777	4.20947	4.45192	3.58729	4.31475	0.182408	0.249228	1.65573
A_04_P008551	6.78978	5.58188	6.61849	5.3394	6.69116	6.63927	6.66571	6.65199	6.08239	6.66203	0.162602	0.226541	1.49448	100345671	ENSOCUG00000009908	ERI2	ERI1 exoribonuclease family member 2 [Source:HGNC Symbol;Acc:HGNC:30541]			ENSG00000196678	ERI2	ERI1 exoribonuclease family member 2 [Source:HGNC Symbol;Acc:HGNC:30541]
A_04_P002877	2.38316	2.40802	2.43718	2.44125	3.59571	3.18133	3.63628	3.52122	2.4174	3.48364	5.14541e-05	0.000325707	2.09396	100009480	ENSOCUG00000005200		Oryctolagus cuniculus lipophilin CS (LOC100009480), mRNA. [Source:RefSeq mRNA;Acc:NM_001082723]	ENSOCUG00000005200
A_04_P099724	6.40884	6.17956	6.30189	6.18355	5.90251	5.77829	5.96927	5.69989	6.26846	5.83749	0.00186641	0.00597805	0.741762	100339842	ENSOCUG00000008708	GSTO2	glutathione S-transferase omega 2 [Source:HGNC Symbol;Acc:HGNC:23064]			ENSG00000065621	GSTO2	glutathione S-transferase omega 2 [Source:HGNC Symbol;Acc:HGNC:23064]
A_04_P067125	10.1125	10.0088	10.111	10.0284	10.627	10.6205	10.6137	10.5532	10.0652	10.6036	2.85929e-06	3.07848e-05	1.45235	100347609	ENSOCUG00000009485	POLR2G	polymerase (RNA) II (DNA directed) polypeptide G [Source:HGNC Symbol;Acc:HGNC:9194]			ENSG00000168002	POLR2G	polymerase (RNA) II (DNA directed) polypeptide G [Source:HGNC Symbol;Acc:HGNC:9194]
A_04_P032072	9.43476	9.62408	9.40565	9.64374	7.31381	7.32211	7.31705	7.23841	9.52706	7.29785	4.17421e-08	1.016e-06	0.213275	100339592	ENSOCUG00000008424	TSPAN7	tetraspanin 7 [Source:HGNC Symbol;Acc:HGNC:11854]		ENSOCUG00000008424	ENSG00000156298	TSPAN7	tetraspanin 7 [Source:HGNC Symbol;Acc:HGNC:11854]
A_04_P096971	4.66812	5.01571	4.52841	5.09487	10.2578	10.2313	10.2293	10.2171	4.82678	10.2339	1.70802e-08	4.85075e-07	42.4326		ENSOCUG00000002864	BLNK	B-cell linker [Source:HGNC Symbol;Acc:HGNC:14211]	ENSOCUG00000002864		ENSG00000095585	BLNK	B-cell linker [Source:HGNC Symbol;Acc:HGNC:14211]
A_04_P011461	16.3155	15.842	16.3228	15.8595	16.2184	16.2124	16.1387	16.1978	16.0849	16.1918	0.463461	0.540943	1.07688	100338367	ENSOCUG00000028076					ENSG00000137154	RPS6	ribosomal protein S6 [Source:HGNC Symbol;Acc:HGNC:10429]
A_04_P090947	9.16857	8.93673	9.0661	9.10741	9.24921	9.12513	9.25795	9.09785	9.0697	9.18254	0.129445	0.187756	1.08135	100356981	ENSOCUG00000005499	YIPF3	Yip1 domain family, member 3 [Source:HGNC Symbol;Acc:HGNC:21023]			ENSG00000137207	YIPF3	Yip1 domain family, member 3 [Source:HGNC Symbol;Acc:HGNC:21023]
A_04_P025936	6.17848	5.78848	5.85512	5.7631	5.18005	5.02319	4.84587	5.02487	5.8963	5.0185	0.000301722	0.00138401	0.544196
A_04_P061073	7.40122	7.64591	7.39554	7.92248	7.38312	7.51638	7.44354	7.30817	7.59129	7.4128	0.226545	0.299117	0.883629	100354350	ENSOCUG00000003683	GPR155	G protein-coupled receptor 155 [Source:HGNC Symbol;Acc:HGNC:22951]			ENSG00000163328	GPR155	G protein-coupled receptor 155 [Source:HGNC Symbol;Acc:HGNC:22951]
A_04_P016823	12.5965	12.1264	12.4991	12.1828	12.3766	12.5165	12.5024	12.5249	12.3512	12.4801	0.327364	0.405678	1.09348	100342874	ENSOCUG00000004573	TGIF2-C20orf24	TGIF2-C20orf24 readthrough [Source:HGNC Symbol;Acc:HGNC:44664]			ENSG00000259399	TGIF2-C20orf24	TGIF2-C20orf24 readthrough [Source:HGNC Symbol;Acc:HGNC:44664]
A_04_P042175	9.19562	9.8485	9.09305	9.83486	8.61177	8.60151	8.57443	8.52314	9.49301	8.57772	0.00410213	0.0112855	0.530236	100345297	ENSOCUG00000000145	NFIL3	nuclear factor, interleukin 3 regulated [Source:HGNC Symbol;Acc:HGNC:7787]			ENSG00000165030	NFIL3	nuclear factor, interleukin 3 regulated [Source:HGNC Symbol;Acc:HGNC:7787]
A_04_P085719	8.60474	6.96584	8.55224	6.96014	7.66732	7.70327	7.68985	7.62338	7.77074	7.67096	0.83781	0.873522	0.933171	100353532	ENSOCUG00000000896	TTC33	tetratricopeptide repeat domain 33 [Source:HGNC Symbol;Acc:HGNC:29959]			ENSG00000113638	TTC33	tetratricopeptide repeat domain 33 [Source:HGNC Symbol;Acc:HGNC:29959]
A_04_P087552	3.15664	3.49897	3.37872	3.33885	8.01471	8.17289	8.2009	8.28237	3.3433	8.16772	2.90288e-09	1.1367e-07	28.3332	100353109	ENSOCUG00000015755	DENND2D	DENN/MADD domain containing 2D [Source:HGNC Symbol;Acc:HGNC:26192]	ENSOCUG00000015755		ENSG00000162777	DENND2D	DENN/MADD domain containing 2D [Source:HGNC Symbol;Acc:HGNC:26192]
A_04_P026286	10.7032	10.6792	10.657	10.7125	10.4711	10.5317	10.5016	10.4151	10.688	10.4799	0.000296556	0.00136726	0.865686	100341208	ENSOCUG00000006879	EFTUD2	elongation factor Tu GTP binding domain containing 2 [Source:HGNC Symbol;Acc:HGNC:30858]			ENSG00000108883	EFTUD2	elongation factor Tu GTP binding domain containing 2 [Source:HGNC Symbol;Acc:HGNC:30858]
A_04_P004036	7.66621	3.73548	7.71135	4.05513	4.65726	4.44481	4.34122	4.4212	5.79204	4.46612	0.273093	0.349187	0.398895	100008936	ENSOCUG00000009958	npy1r	neuropeptide Y receptor type 1 [Source:RefSeq peptide;Acc:NP_001153750]			ENSG00000164128	NPY1R	neuropeptide Y receptor Y1 [Source:HGNC Symbol;Acc:HGNC:7956]
A_04_P080314	14.7366	14.3696	14.6555	14.3824	14.5706	14.6344	14.5665	14.6805	14.536	14.613	0.461267	0.538836	1.0548		ENSOCUG00000000604	EIF1	eukaryotic translation initiation factor 1 [Source:HGNC Symbol;Acc:HGNC:3249]			ENSG00000173812	EIF1	eukaryotic translation initiation factor 1 [Source:HGNC Symbol;Acc:HGNC:3249]
A_04_P034197	10.6688	10.2093	10.6985	10.2958	10.8193	10.8222	10.8537	10.7452	10.4681	10.8101	0.0368508	0.0668932	1.26752	100346889	ENSOCUG00000023292		U1 small nuclear ribonucleoprotein C [Source:UniProtKB/TrEMBL;Acc:G1TTQ6]
A_04_P068847	12.8868	15.5427	12.8398	15.6006	12.5873	12.541	12.5682	12.4924	14.2175	12.5472	0.0766572	0.121802	0.314199	100009171	ENSOCUG00000006969	DCN	Decorin [Source:UniProtKB/Swiss-Prot;Acc:Q28888]			ENSG00000011465	DCN	decorin [Source:HGNC Symbol;Acc:HGNC:2705]
A_04_P002298	15.452	15.5719	15.4805	15.565	15.5029	15.4118	15.476	15.2833	15.5174	15.4185	0.136267	0.195852	0.93378	100008854
A_04_P054396	11.4551	12.2626	11.4963	12.3495	14.3376	14.3104	14.351	14.2778	11.8909	14.3192	5.55375e-05	0.00034744	5.3826	100345489	ENSOCUG00000009574		Peptidyl-prolyl cis-trans isomerase [Source:UniProtKB/TrEMBL;Acc:G1SXG8]	ENSOCUG00000009574		ENSG00000272822	RP11-302B13.5
A_04_P095888	3.30047	3.36611	5.28358	3.84586	3.22794	3.57433	2.86259	3.53054	3.949	3.29885	0.232517	0.305539	0.637211		ENSOCUG00000020920	CSMD1	CUB and Sushi multiple domains 1 [Source:HGNC Symbol;Acc:HGNC:14026]			ENSG00000183117	CSMD1	CUB and Sushi multiple domains 1 [Source:HGNC Symbol;Acc:HGNC:14026]
A_04_P030149	4.70661	5.78224	4.60961	5.84997	4.53515	4.44788	4.58105	4.42996	5.23711	4.49851	0.0709516	0.114281	0.599322
A_04_P034559	10.4904	10.0969	10.5554	10.0602	10.77	10.7956	10.7383	10.686	10.3007	10.7475	0.0144666	0.0312479	1.36293	100008686	ENSOCUG00000000339	HNRNPC	Heterogeneous nuclear ribonucleoprotein C [Source:UniProtKB/Swiss-Prot;Acc:O77768]			ENSG00000092199	HNRNPC	heterogeneous nuclear ribonucleoprotein C (C1/C2) [Source:HGNC Symbol;Acc:HGNC:5035]
A_04_P022202	11.8174	11.5205	11.7514	11.5666	12.2442	12.2191	12.2318	12.1734	11.664	12.2171	0.000276377	0.0012899	1.46727	100355393	ENSOCUG00000023942		Uncharacterized protein [Source:UniProtKB/TrEMBL;Acc:G1TUW9]			ENSG00000143753	DEGS1	delta(4)-desaturase, sphingolipid 1 [Source:HGNC Symbol;Acc:HGNC:13709]
A_04_P086657	8.88999	8.22576	8.93695	8.20217	8.53425	8.54149	8.59463	8.48084	8.56372	8.5378	0.902836	0.925895	0.982195	100353844	ENSOCUG00000008797	GOLT1B	golgi transport 1B [Source:HGNC Symbol;Acc:HGNC:20175]			ENSG00000111711	GOLT1B	golgi transport 1B [Source:HGNC Symbol;Acc:HGNC:20175]
A_04_P098886	3.36466	3.98674	2.43718	3.6291	2.9713	3.7482	3.33347	3.22628	3.35442	3.31981	0.92826	0.94547	0.976298		ENSOCUG00000001462	FAM196A	family with sequence similarity 196, member A [Source:HGNC Symbol;Acc:HGNC:33859]			ENSG00000188916	FAM196A	family with sequence similarity 196, member A [Source:HGNC Symbol;Acc:HGNC:33859]
A_04_P100402	4.55824	5.45804	4.26387	5.20873	3.99895	4.05888	3.99918	3.96812	4.87222	4.00628	0.0208091	0.0420577	0.54869	100349570	ENSOCUG00000004936	NAV3	neuron navigator 3 [Source:HGNC Symbol;Acc:HGNC:15998]			ENSG00000067798	NAV3	neuron navigator 3 [Source:HGNC Symbol;Acc:HGNC:15998]
A_04_P022741	10.7509	11.6805	10.7643	11.7083	11.8392	11.8075	11.8291	11.7901	11.226	11.8165	0.0719397	0.115631	1.50576	100357691	ENSOCUG00000005276	NF2	neurofibromin 2 (merlin) [Source:HGNC Symbol;Acc:HGNC:7773]			ENSG00000186575	NF2	neurofibromin 2 (merlin) [Source:HGNC Symbol;Acc:HGNC:7773]
A_04_P013538	3.40656	5.80999	3.51962	5.82062	9.22929	9.22904	9.20853	9.22569	4.6392	9.22314	0.000516875	0.00213265	23.983	100008716	ENSOCUG00000011838		C-X-C motif chemokine [Source:UniProtKB/TrEMBL;Acc:G1T230]	ENSOCUG00000011838		ENSG00000163735	CXCL5	chemokine (C-X-C motif) ligand 5 [Source:HGNC Symbol;Acc:HGNC:10642]
A_04_P070972	5.00409	4.71541	4.98794	4.09111	4.31784	4.36994	4.27558	4.25443	4.69964	4.30445	0.115541	0.170814	0.76039		ENSOCUG00000029299	CHD3	chromodomain helicase DNA binding protein 3 [Source:HGNC Symbol;Acc:HGNC:1918]			ENSG00000170004	CHD3	chromodomain helicase DNA binding protein 3 [Source:HGNC Symbol;Acc:HGNC:1918]
A_04_P073413	8.64412	8.30781	8.60893	8.43773	8.11092	8.0496	8.14146	8.05506	8.49965	8.08926	0.00234399	0.0071914	0.752422	100359337	ENSOCUG00000016690		Uncharacterized protein [Source:UniProtKB/TrEMBL;Acc:G1TC61]			ENSG00000146963	LUC7L2	LUC7-like 2 pre-mRNA splicing factor [Source:HGNC Symbol;Acc:HGNC:21608]
A_04_P030860	11.6758	11.9324	11.6097	11.9535	11.53	11.6067	11.504	11.5874	11.7928	11.557	0.0411844	0.0732778	0.849205
A_04_P071893	6.32576	4.94817	6.34767	4.63917	4.70568	4.76619	4.70593	4.65346	5.56519	4.70781	0.105701	0.158602	0.551955	100008614	ENSOCUG00000003254	CDKL2	cyclin-dependent kinase-like 2 (CDC2-related kinase) [Source:HGNC Symbol;Acc:HGNC:1782]			ENSG00000138769	CDKL2	cyclin-dependent kinase-like 2 (CDC2-related kinase) [Source:HGNC Symbol;Acc:HGNC:1782]
A_04_P019977	6.87874	7.78303	6.84718	7.65054	6.49342	6.56155	6.42661	6.37831	7.28987	6.46497	0.0167511	0.0352018	0.564522
A_04_P003112	2.38316	2.40802	2.43718	2.44125	6.00138	6.08595	5.93107	6.07928	2.4174	6.02442	1.07787e-10	7.44287e-09	12.1849	100009322	ENSOCUG00000016813	OLR1	oxidized low density lipoprotein (lectin-like) receptor 1 [Source:HGNC Symbol;Acc:HGNC:8133]	ENSOCUG00000016813		ENSG00000173391	OLR1	oxidized low density lipoprotein (lectin-like) receptor 1 [Source:HGNC Symbol;Acc:HGNC:8133]
A_04_P080421	7.39407	5.99896	7.48681	5.72159	6.36262	6.44893	6.33817	6.25927	6.65036	6.35225	0.54237	0.615847	0.813315	100342463	ENSOCUG00000001823		Uncharacterized protein [Source:UniProtKB/TrEMBL;Acc:G1SG71]			ENSG00000188672	RHCE	Rh blood group, CcEe antigens [Source:HGNC Symbol;Acc:HGNC:10008]
A_04_P084332	7.23286	7.17411	7.2218	7.11063	7.29431	7.33916	7.26399	7.26505	7.18485	7.29063	0.0183581	0.0379747	1.07607	100350490	ENSOCUG00000012431	CCDC12	coiled-coil domain containing 12 [Source:HGNC Symbol;Acc:HGNC:28332]			ENSG00000160799	CCDC12	coiled-coil domain containing 12 [Source:HGNC Symbol;Acc:HGNC:28332]
A_04_P063437	10.9171	10.3139	10.9066	10.3004	10.4199	10.432	10.4051	10.4343	10.6095	10.4228	0.326384	0.404709	0.878615	100340606	ENSOCUG00000006602	PPID	peptidylprolyl isomerase D [Source:HGNC Symbol;Acc:HGNC:9257]			ENSG00000171497	PPID	peptidylprolyl isomerase D [Source:HGNC Symbol;Acc:HGNC:9257]
A_04_P070014	7.41737	6.20559	7.39616	6.20805	5.82062	6.10083	5.74503	6.01601	6.80679	5.92062	0.0472967	0.0820353	0.541048	100346134	ENSOCUG00000006049	VCPKMT	valosin containing protein lysine (K) methyltransferase [Source:HGNC Symbol;Acc:HGNC:20352]			ENSG00000100483	VCPKMT	valosin containing protein lysine (K) methyltransferase [Source:HGNC Symbol;Acc:HGNC:20352]
A_04_P027313	3.52985	2.40802	4.07677	2.44125	3.68352	3.50253	3.53629	3.75846	3.11397	3.6202	0.271212	0.347307	1.42034	100009382	ENSOCUG00000003473	VIPR2	vasoactive intestinal peptide receptor 2 [Source:HGNC Symbol;Acc:HGNC:12695]			ENSG00000106018	VIPR2	vasoactive intestinal peptide receptor 2 [Source:HGNC Symbol;Acc:HGNC:12695]
A_04_P080527	5.88637	4.28056	6.05005	3.99506	5.15241	5.04692	5.07594	5.07763	5.05301	5.08822	0.949484	0.961395	1.02471	100352502	ENSOCUG00000012222	NAPG	N-ethylmaleimide-sensitive factor attachment protein, gamma [Source:HGNC Symbol;Acc:HGNC:7642]			ENSG00000134265	NAPG	N-ethylmaleimide-sensitive factor attachment protein, gamma [Source:HGNC Symbol;Acc:HGNC:7642]
A_04_P075814	6.58569	4.67469	6.52208	4.60459	4.76099	5.07462	4.5688	5.01621	5.59676	4.85515	0.237462	0.310873	0.598072
A_04_P074906	8.25678	8.73159	8.25143	8.71492	8.39117	8.45662	8.41686	8.36509	8.48868	8.40743	0.574471	0.645405	0.94524	100357361
A_04_P052076	2.91176	3.14807	2.43718	2.44125	5.78493	5.98376	5.7579	5.80886	2.73456	5.83386	2.83513e-06	3.05626e-05	8.57002	100348099	ENSOCUG00000008677	NRN1	neuritin 1 [Source:HGNC Symbol;Acc:HGNC:17972]	ENSOCUG00000008677		ENSG00000124785	NRN1	neuritin 1 [Source:HGNC Symbol;Acc:HGNC:17972]
A_04_P067247	2.90462	3.08015	2.43718	2.44125	5.20951	5.23522	5.18646	5.20137	2.7158	5.20814	5.11833e-06	4.90549e-05	5.62691	100354398
A_04_P101572	4.35604	5.17995	4.2333	5.09241	3.31332	3.33093	3.1399	2.84234	4.71542	3.15662	0.00117476	0.0041157	0.339433		ENSOCUG00000001082	CLIP4	CAP-GLY domain containing linker protein family, member 4 [Source:HGNC Symbol;Acc:HGNC:26108]		ENSOCUG00000001082	ENSG00000115295	CLIP4	CAP-GLY domain containing linker protein family, member 4 [Source:HGNC Symbol;Acc:HGNC:26108]
A_04_P020122	4.90633	5.92503	4.56254	6.22266	4.59609	4.40196	4.59978	4.31081	5.40414	4.47716	0.0616273	0.10189	0.525958
A_04_P016193	5.49207	4.69006	5.3881	4.99194	6.02978	6.08329	6.01168	5.97924	5.14054	6.026	0.00313238	0.00906094	1.84735	100125983
A_04_P026931	6.1813	8.30474	6.19212	8.32842	5.36446	5.21427	5.32845	5.33763	7.25164	5.3112	0.0197821	0.0403668	0.260537
A_04_P063157	14.48	12.8162	14.5005	12.8032	11.3737	11.4036	11.4719	11.3314	13.65	11.3951	0.00354423	0.0100189	0.209524	100348816	ENSOCUG00000008330	CSRP2	cysteine and glycine-rich protein 2 [Source:HGNC Symbol;Acc:HGNC:2470]		ENSOCUG00000008330	ENSG00000175183	CSRP2	cysteine and glycine-rich protein 2 [Source:HGNC Symbol;Acc:HGNC:2470]
A_04_P014709	5.90441	5.34222	5.88572	5.18507	15.7433	15.7316	15.7611	15.6445	5.57935	15.7201	2.63341e-09	1.06109e-07	1128.96
A_04_P026251	9.68193	9.47285	9.72915	9.44904	10.65	10.7344	10.6926	10.5911	9.58324	10.667	8.47292e-06	7.40001e-05	2.11961
A_04_P088042	5.40405	4.47711	5.28714	4.11615	4.87188	5.03116	4.75454	4.90161	4.82111	4.8898	0.835987	0.872066	1.04876	100354377	ENSOCUG00000016112	METTL16	methyltransferase like 16 [Source:HGNC Symbol;Acc:HGNC:28484]			ENSG00000127804	METTL16	methyltransferase like 16 [Source:HGNC Symbol;Acc:HGNC:28484]
A_04_P101285	6.91771	7.51784	6.87639	7.6108	6.29202	6.35052	6.43188	6.30731	7.23069	6.34543	0.0040583	0.0111862	0.541393	100347155	ENSOCUG00000009113	PDE1C	phosphodiesterase 1C, calmodulin-dependent 70kDa [Source:HGNC Symbol;Acc:HGNC:8776]			ENSG00000154678	PDE1C	phosphodiesterase 1C, calmodulin-dependent 70kDa [Source:HGNC Symbol;Acc:HGNC:8776]
A_04_P056131	8.98243	10.3433	8.98014	10.3611	8.70165	8.72368	8.72673	8.65768	9.66676	8.70244	0.0508452	0.0869996	0.512518
A_04_P071253	5.43389	5.30064	5.43902	5.05672	4.74006	4.84059	4.84814	4.93111	5.30757	4.83998	0.00304558	0.00885946	0.723171
A_04_P070969	5.38721	5.53674	5.52943	5.7651	4.6625	4.61971	4.56591	4.7705	5.55462	4.65465	5.5686e-05	0.000348243	0.535899	100348264	ENSOCUG00000017288	CYB5D1	cytochrome b5 domain containing 1 [Source:HGNC Symbol;Acc:HGNC:26516]			ENSG00000182224	CYB5D1	cytochrome b5 domain containing 1 [Source:HGNC Symbol;Acc:HGNC:26516]
A_04_P066699	3.40882	3.67863	3.16714	3.31295	5.21331	5.31182	5.30772	5.43685	3.39188	5.31742	3.21921e-06	3.38381e-05	3.79879		ENSOCUG00000024613		Uncharacterized protein [Source:UniProtKB/TrEMBL;Acc:G1TU49]	ENSOCUG00000024613		ENSG00000183938	TRBV21OR9-2	T cell receptor beta variable 21/OR9-2 (pseudogene) [Source:HGNC Symbol;Acc:HGNC:12199]
A_04_P079187	15.0815	16.1637	15.1503	16.1872	15.4389	15.4018	15.4566	15.357	15.6457	15.4136	0.478261	0.555175	0.851391		ENSOCUG00000011647	FOXJ3	forkhead box J3 [Source:HGNC Symbol;Acc:HGNC:29178]			ENSG00000198815	FOXJ3	forkhead box J3 [Source:HGNC Symbol;Acc:HGNC:29178]
A_04_P075760	9.42648	7.59667	9.43014	7.63934	7.28519	7.25798	7.28506	7.25732	8.52316	7.27138	0.0536803	0.0910212	0.419932	100338585	ENSOCUG00000002372	PGRMC2	progesterone receptor membrane component 2 [Source:HGNC Symbol;Acc:HGNC:16089]			ENSG00000164040	PGRMC2	progesterone receptor membrane component 2 [Source:HGNC Symbol;Acc:HGNC:16089]
A_04_P043632	6.59844	7.34463	6.55488	7.27386	6.33042	6.30463	6.34864	6.3063	6.94295	6.3225	0.0266001	0.0513135	0.650465
A_04_P035227	3.52154	2.40802	2.43718	2.44125	2.75556	2.90245	3.13506	3.5041	2.70199	3.07429	0.286492	0.363438	1.29441	100349419	ENSOCUG00000008153	MATN1	matrilin 1, cartilage matrix protein [Source:HGNC Symbol;Acc:HGNC:6907]			ENSG00000162510	MATN1	matrilin 1, cartilage matrix protein [Source:HGNC Symbol;Acc:HGNC:6907]
A_04_P013174	7.66957	6.76922	7.59819	6.858	7.34479	7.3233	7.35556	7.31865	7.22374	7.33558	0.655147	0.718669	1.0806	100008656	ENSOCUG00000021154	EIF5B	eukaryotic translation initiation factor 5B [Source:HGNC Symbol;Acc:HGNC:30793]			ENSG00000158417	EIF5B	eukaryotic translation initiation factor 5B [Source:HGNC Symbol;Acc:HGNC:30793]
A_04_P014111	12.8006	13.6782	12.7789	13.7655	11.3937	11.3406	11.2981	11.2629	13.2558	11.3238	0.000384841	0.00168177	0.262068	100327268	ENSOCUG00000025148	COL5A1	collagen, type V, alpha 1 [Source:HGNC Symbol;Acc:HGNC:2209]		ENSOCUG00000025148	ENSG00000130635	COL5A1	collagen, type V, alpha 1 [Source:HGNC Symbol;Acc:HGNC:2209]
A_04_P063992	12.9264	13.3636	12.8555	13.4342	12.5343	12.4593	12.4698	12.4395	13.1449	12.4757	0.00420452	0.0115161	0.628857	100358684	ENSOCUG00000009899	NDUFV2	NADH dehydrogenase (ubiquinone) flavoprotein 2, 24kDa [Source:HGNC Symbol;Acc:HGNC:7717]			ENSG00000178127	NDUFV2	NADH dehydrogenase (ubiquinone) flavoprotein 2, 24kDa [Source:HGNC Symbol;Acc:HGNC:7717]
A_04_P098052	10.478	10.313	10.3894	10.4709	9.86366	9.92476	9.83339	9.84067	10.4128	9.86562	1.66518e-05	0.000129592	0.684356	100009203	ENSOCUG00000004524	AKAP9	A kinase (PRKA) anchor protein 9 [Source:HGNC Symbol;Acc:HGNC:379]			ENSG00000127914	AKAP9	A kinase (PRKA) anchor protein 9 [Source:HGNC Symbol;Acc:HGNC:379]
A_04_P068590	8.18446	6.54112	8.02262	6.48149	7.8978	7.84341	7.88896	7.80001	7.30742	7.85754	0.278292	0.354752	1.4642	100356012	ENSOCUG00000011300	CYP4V2	cytochrome P450, family 4, subfamily V, polypeptide 2 [Source:HGNC Symbol;Acc:HGNC:23198]			ENSG00000145476	CYP4V2	cytochrome P450, family 4, subfamily V, polypeptide 2 [Source:HGNC Symbol;Acc:HGNC:23198]
A_04_P064443	9.28716	9.3437	9.18974	9.4716	9.13127	9.18408	9.09785	9.1297	9.32305	9.13573	0.0226232	0.0450687	0.878232	100351028	ENSOCUG00000011272	ARIH1	ariadne RBR E3 ubiquitin protein ligase 1 [Source:HGNC Symbol;Acc:HGNC:689]			ENSG00000166233	ARIH1	ariadne RBR E3 ubiquitin protein ligase 1 [Source:HGNC Symbol;Acc:HGNC:689]
A_04_P038692	5.51866	5.32612	5.23747	5.02034	5.06324	4.91117	4.97017	4.76015	5.27565	4.92618	0.0280784	0.0535732	0.784874
A_04_P086739	9.27856	9.39309	9.23826	9.46252	9.18631	9.23065	9.21064	9.17699	9.3431	9.20115	0.0365597	0.0664796	0.906288	100353694	ENSOCUG00000000272	EMC1	ER membrane protein complex subunit 1 [Source:HGNC Symbol;Acc:HGNC:28957]			ENSG00000127463	EMC1	ER membrane protein complex subunit 1 [Source:HGNC Symbol;Acc:HGNC:28957]
A_04_P086230	6.34313	5.73754	6.63103	6.01416	6.60971	6.65048	6.52888	6.70507	6.18146	6.62354	0.0668811	0.108927	1.35855	100354840	ENSOCUG00000016950	ARFIP2	ADP-ribosylation factor interacting protein 2 [Source:HGNC Symbol;Acc:HGNC:17160]			ENSG00000132254	ARFIP2	ADP-ribosylation factor interacting protein 2 [Source:HGNC Symbol;Acc:HGNC:17160]
A_04_P020547	9.01131	9.62278	8.92579	9.73925	8.23567	8.333	8.2108	8.33797	9.32478	8.27936	0.00252702	0.0076409	0.484503
A_04_P063449	4.6936	4.57141	4.30182	4.8111	5.20599	5.03938	5.00318	5.01646	4.59448	5.06625	0.00738449	0.0181465	1.38681	100351966	ENSOCUG00000008848	URM1	ubiquitin related modifier 1 [Source:HGNC Symbol;Acc:HGNC:28378]			ENSG00000167118	URM1	ubiquitin related modifier 1 [Source:HGNC Symbol;Acc:HGNC:28378]
A_04_P063037	11.8168	11.6252	11.6689	11.5739	12.019	11.8989	11.9755	11.8347	11.6712	11.932	0.00769595	0.0187502	1.19818	100338049	ENSOCUG00000008361	HSPA4	heat shock 70kDa protein 4 [Source:HGNC Symbol;Acc:HGNC:5237]			ENSG00000170606	HSPA4	heat shock 70kDa protein 4 [Source:HGNC Symbol;Acc:HGNC:5237]
A_04_P051692	4.27407	3.32628	4.23134	3.84458	3.24457	3.72969	3.13341	2.9595	3.91907	3.26679	0.0553735	0.0933226	0.636276
A_04_P027441	6.71474	6.71091	6.76574	6.699	6.03027	6.09225	6.01964	5.99952	6.7226	6.03542	1.47908e-07	2.81033e-06	0.621067	100347901
A_04_P005783	6.78158	3.45893	6.81729	3.71935	4.58076	4.59292	4.68558	4.53398	5.19429	4.59831	0.544821	0.618165	0.661596	100359062	ENSOCUG00000001874	ATR	ATR serine/threonine kinase [Source:HGNC Symbol;Acc:HGNC:882]			ENSG00000175054	ATR	ATR serine/threonine kinase [Source:HGNC Symbol;Acc:HGNC:882]
A_04_P000056	11.5906	11.8295	11.5454	11.9062	11.522	11.5623	11.561	11.5485	11.7179	11.5485	0.105386	0.158176	0.889168	100008867
A_04_P074737	9.67618	9.07528	9.60999	9.07752	9.63878	9.6691	9.63524	9.60739	9.35974	9.63763	0.142392	0.202956	1.21242	100354629	ENSOCUG00000004153	ICE2	interactor of little elongation complex ELL subunit 2 [Source:HGNC Symbol;Acc:HGNC:29885]			ENSG00000128915	ICE2	interactor of little elongation complex ELL subunit 2 [Source:HGNC Symbol;Acc:HGNC:29885]
A_04_P032987	7.44931	8.77018	7.55223	8.9126	7.20119	7.09229	7.14338	7.01659	8.17108	7.11336	0.0352134	0.0644568	0.480392
A_04_P082822	5.70684	5.20153	5.62761	5.40979	5.53644	5.46724	5.58597	5.36318	5.48644	5.48821	0.989076	0.991817	1.00122
A_04_P026165	5.62945	7.86192	5.62638	7.86827	8.89542	8.96486	8.91808	9.02797	6.74651	8.95158	0.0143033	0.0309858	4.61099	100357806	ENSOCUG00000001353		Ubiquitin carboxyl-terminal hydrolase [Source:UniProtKB/TrEMBL;Acc:G1TIZ1]			ENSG00000154277	UCHL1	ubiquitin carboxyl-terminal esterase L1 (ubiquitin thiolesterase) [Source:HGNC Symbol;Acc:HGNC:12513]
A_04_P041048	6.04098	4.37951	6.09086	4.30009	2.5016	2.48181	2.39401	2.49356	5.20286	2.46774	0.00154609	0.00513486	0.150192	100348365	ENSOCUG00000005507	GNA14	guanine nucleotide binding protein (G protein), alpha 14 [Source:HGNC Symbol;Acc:HGNC:4382]		ENSOCUG00000005507	ENSG00000156049	GNA14	guanine nucleotide binding protein (G protein), alpha 14 [Source:HGNC Symbol;Acc:HGNC:4382]
A_04_P070412	12.2484	12.285	12.2372	12.3179	11.5802	11.638	11.5855	11.5922	12.2721	11.599	9.61386e-08	1.99831e-06	0.627122	100345435	ENSOCUG00000016784	BCAS2	breast carcinoma amplified sequence 2 [Source:HGNC Symbol;Acc:HGNC:975]			ENSG00000116752	BCAS2	breast carcinoma amplified sequence 2 [Source:HGNC Symbol;Acc:HGNC:975]
A_04_P099337	6.65857	6.60297	6.5626	6.49155	5.78081	5.72784	5.70939	5.56232	6.57892	5.69509	5.30544e-06	5.05552e-05	0.541926		ENSOCUG00000010654	ARHGAP24	Rho GTPase activating protein 24 [Source:HGNC Symbol;Acc:HGNC:25361]			ENSG00000138639	ARHGAP24	Rho GTPase activating protein 24 [Source:HGNC Symbol;Acc:HGNC:25361]
A_04_P039509	10.0051	8.91484	9.99234	8.86202	8.60038	8.63213	8.52929	8.56733	9.44358	8.58228	0.0365716	0.0664943	0.550459	100355764	ENSOCUG00000017457	FAM149A	family with sequence similarity 149, member A [Source:HGNC Symbol;Acc:HGNC:24527]			ENSG00000109794	FAM149A	family with sequence similarity 149, member A [Source:HGNC Symbol;Acc:HGNC:24527]
A_04_P076998	7.25849	5.20599	7.20859	5.41222	4.49532	4.74584	4.42543	4.66678	6.27132	4.58334	0.0239223	0.0470815	0.310361	100349864	ENSOCUG00000012340	TBC1D8B	TBC1 domain family, member 8B (with GRAM domain) [Source:HGNC Symbol;Acc:HGNC:24715]			ENSG00000133138	TBC1D8B	TBC1 domain family, member 8B (with GRAM domain) [Source:HGNC Symbol;Acc:HGNC:24715]
A_04_P054850	5.79647	5.68659	5.65752	5.48595	6.09554	6.19457	6.29677	6.1632	5.65663	6.18752	0.000450621	0.00191197	1.44482	100355952	ENSOCUG00000012139	ZMYND12	zinc finger, MYND-type containing 12 [Source:HGNC Symbol;Acc:HGNC:21192]			ENSG00000066185	ZMYND12	zinc finger, MYND-type containing 12 [Source:HGNC Symbol;Acc:HGNC:21192]
A_04_P074608	10.0227	10.476	10.0357	10.4669	10.7538	10.6895	10.7377	10.7568	10.2503	10.7344	0.0093659	0.0219757	1.39873	100337708	ENSOCUG00000003731	TTC32	tetratricopeptide repeat domain 32 [Source:HGNC Symbol;Acc:HGNC:32954]			ENSG00000183891	TTC32	tetratricopeptide repeat domain 32 [Source:HGNC Symbol;Acc:HGNC:32954]
A_04_P017713	6.939	7.06343	6.89844	7.04723	9.04413	9.06748	8.98601	8.99668	6.98702	9.02358	7.60702e-09	2.49024e-07	4.10264
A_04_P037209	10.4396	9.81802	10.3483	9.715	9.86763	9.85772	9.81738	9.75114	10.0802	9.82347	0.214919	0.286325	0.836965		ENSOCUG00000006093		Uncharacterized protein [Source:UniProtKB/TrEMBL;Acc:G1SFV8]			ENSG00000165678	GHITM	growth hormone inducible transmembrane protein [Source:HGNC Symbol;Acc:HGNC:17281]
A_04_P035641	13.951	13.8227	13.9725	13.8145	14.0135	13.9197	13.9899	13.8198	13.8902	13.9357	0.477648	0.554558	1.03208	100351264	ENSOCUG00000028203		Uncharacterized protein [Source:UniProtKB/TrEMBL;Acc:G1TEZ2]
A_04_P073977	4.23393	4.14987	4.29718	3.71849	6.04617	6.11255	5.96222	6.05982	4.09986	6.04519	6.79132e-06	6.17333e-05	3.85125	100340930	ENSOCUG00000016089	EAF1	ELL associated factor 1 [Source:HGNC Symbol;Acc:HGNC:20907]	ENSOCUG00000016089		ENSG00000144597	EAF1	ELL associated factor 1 [Source:HGNC Symbol;Acc:HGNC:20907]
A_04_P032727	9.69974	6.5721	9.71059	6.52568	9.50929	9.56415	9.49019	9.49459	8.12703	9.51456	0.178711	0.24514	2.6163		ENSOCUG00000012530	NPNT	nephronectin [Source:HGNC Symbol;Acc:HGNC:27405]			ENSG00000168743	NPNT	nephronectin [Source:HGNC Symbol;Acc:HGNC:27405]
A_04_P091152	7.03015	8.83844	6.9793	8.74492	7.19601	7.11731	7.29991	7.11952	7.8982	7.18319	0.21678	0.288406	0.609199		ENSOCUG00000015523	C11orf63	chromosome 11 open reading frame 63 [Source:HGNC Symbol;Acc:HGNC:26288]			ENSG00000109944	C11orf63	chromosome 11 open reading frame 63 [Source:HGNC Symbol;Acc:HGNC:26288]
A_04_P048658	13.3085	12.5674	13.3066	12.6889	12.6308	12.7131	12.6838	12.619	12.9679	12.6617	0.174698	0.24049	0.808775	100356364	ENSOCUG00000012716	SAP18	Sin3A-associated protein, 18kDa [Source:HGNC Symbol;Acc:HGNC:10530]			ENSG00000150459	SAP18	Sin3A-associated protein, 18kDa [Source:HGNC Symbol;Acc:HGNC:10530]
A_04_P013183	11.8236	10.91	11.7794	10.959	9.90519	9.95516	9.96364	9.82345	11.368	9.91186	0.00119147	0.00416485	0.364469
A_04_P045527	9.39453	8.79819	9.36928	8.70126	8.73199	8.81473	8.70832	8.76393	9.06582	8.75474	0.143798	0.204636	0.806042	100349754	ENSOCUG00000007657	FAM174A	family with sequence similarity 174, member A [Source:HGNC Symbol;Acc:HGNC:24943]			ENSG00000174132	FAM174A	family with sequence similarity 174, member A [Source:HGNC Symbol;Acc:HGNC:24943]
A_04_P080567	7.25487	6.82674	7.17231	6.55882	6.92434	6.93731	6.87416	6.84181	6.95318	6.89441	0.729796	0.782901	0.960077		ENSOCUG00000010840	SPEN	spen family transcriptional repressor [Source:HGNC Symbol;Acc:HGNC:17575]			ENSG00000065526	SPEN	spen family transcriptional repressor [Source:HGNC Symbol;Acc:HGNC:17575]
A_04_P069698	2.92198	3.56003	2.43718	3.05554	2.85226	2.91275	4.88678	2.49239	2.99368	3.28604	0.637137	0.702329	1.22464
A_04_P023527	4.5146	3.73274	4.49169	3.43398	4.27618	3.86084	4.09439	3.75444	4.04325	3.99646	0.879833	0.907499	0.968089
A_04_P073147	12.1473	12.092	12.1783	11.9924	10.2446	10.3235	10.2737	10.2598	12.1025	10.2754	1.35137e-08	3.97436e-07	0.281828	100349490	ENSOCUG00000012735	COQ10B	coenzyme Q10B [Source:HGNC Symbol;Acc:HGNC:25819]		ENSOCUG00000012735	ENSG00000115520	COQ10B	coenzyme Q10B [Source:HGNC Symbol;Acc:HGNC:25819]
A_04_P044831	4.57141	5.08586	4.20571	4.92575	4.55785	4.42486	4.43964	4.2141	4.69718	4.40911	0.21646	0.288068	0.818996		ENSOCUG00000008196		Uncharacterized protein [Source:UniProtKB/TrEMBL;Acc:G1SUP2]			ENSG00000134640	MTNR1B	melatonin receptor 1B [Source:HGNC Symbol;Acc:HGNC:7464]
A_04_P091357	3.50982	3.00632	3.22981	2.44125	2.85334	3.59408	3.37798	2.88034	3.0468	3.17643	0.672669	0.733858	1.09401		ENSOCUG00000002427	SLC6A17	solute carrier family 6 (neutral amino acid transporter), member 17 [Source:HGNC Symbol;Acc:HGNC:31399]			ENSG00000197106	SLC6A17	solute carrier family 6 (neutral amino acid transporter), member 17 [Source:HGNC Symbol;Acc:HGNC:31399]
A_04_P023401	9.11286	8.49174	9.05401	8.35404	10.3412	10.443	10.3199	10.3483	8.75316	10.3631	0.000170949	0.000873558	3.05238	100353441	ENSOCUG00000014719	PGD	phosphogluconate dehydrogenase [Source:HGNC Symbol;Acc:HGNC:8891]	ENSOCUG00000014719		ENSG00000142657	PGD	phosphogluconate dehydrogenase [Source:HGNC Symbol;Acc:HGNC:8891]
A_04_P028011	6.14998	5.71228	6.17753	5.59292	7.09349	7.12059	7.05019	7.04809	5.90818	7.07809	0.000240242	0.00115279	2.24998	100348956	ENSOCUG00000015558	SLC44A2	solute carrier family 44 (choline transporter), member 2 [Source:HGNC Symbol;Acc:HGNC:17292]	ENSOCUG00000015558		ENSG00000129353	SLC44A2	solute carrier family 44 (choline transporter), member 2 [Source:HGNC Symbol;Acc:HGNC:17292]
A_04_P063786	3.83469	4.80871	3.3502	5.37833	3.36622	3.99373	3.29838	3.50676	4.34298	3.54127	0.149757	0.21159	0.573669
A_04_P020927	5.51079	4.67506	5.37327	4.16638	5.10339	5.23997	5.13049	5.1695	4.93138	5.16084	0.494087	0.570554	1.1724
A_04_P014423	6.475	6.20682	6.42639	6.00677	16.1161	16.1058	16.1084	16.0521	6.27874	16.0956	1.24813e-10	8.41773e-09	901.915
A_04_P037397	5.48595	4.01914	5.29969	3.99016	4.41433	4.61749	4.43673	4.45594	4.69873	4.48113	0.610578	0.679	0.859989	100353171	ENSOCUG00000028987	ZNF621	zinc finger protein 621 [Source:HGNC Symbol;Acc:HGNC:24787]			ENSG00000172888	ZNF621	zinc finger protein 621 [Source:HGNC Symbol;Acc:HGNC:24787]
A_04_P089125	4.02393	4.07677	3.30028	3.72165	3.64499	3.10926	3.06218	2.83914	3.78066	3.16389	0.046635	0.081094	0.652132		ENSOCUG00000005937	SCD5	stearoyl-CoA desaturase 5 [Source:HGNC Symbol;Acc:HGNC:21088]		ENSOCUG00000005937	ENSG00000145284	SCD5	stearoyl-CoA desaturase 5 [Source:HGNC Symbol;Acc:HGNC:21088]
A_04_P053942	5.51308	5.35974	5.6489	4.9847	4.94969	4.99109	4.97273	5.1768	5.37661	5.02257	0.0593741	0.0987853	0.782395	100350074	ENSOCUG00000001924	ZFP1	ZFP1 zinc finger protein [Source:HGNC Symbol;Acc:HGNC:23328]			ENSG00000184517	ZFP1	ZFP1 zinc finger protein [Source:HGNC Symbol;Acc:HGNC:23328]
A_04_P013036	2.38316	2.40802	2.43718	2.44125	5.69424	5.79304	5.71228	5.65489	2.4174	5.71361	5.73451e-11	4.42615e-09	9.82332
A_04_P094326	5.55809	3.71032	5.48922	2.44125	2.75019	2.48427	2.39498	2.33545	4.29972	2.49123	0.0544026	0.0919766	0.285489	100352331	ENSOCUG00000016704	GXYLT2	glucoside xylosyltransferase 2 [Source:HGNC Symbol;Acc:HGNC:33383]		ENSOCUG00000016704	ENSG00000172986	GXYLT2	glucoside xylosyltransferase 2 [Source:HGNC Symbol;Acc:HGNC:33383]
A_04_P044887	7.72814	9.72629	7.76644	9.73055	7.12635	7.00793	7.10993	6.89775	8.73785	7.03549	0.0251599	0.0490472	0.307282	100310971	ENSOCUG00000021488	ORYCUNV1R1664	Oryctolagus cuniculus vomeronasal 1 receptor oryCunV1R1664 (ORYCUNV1R1664), mRNA. [Source:RefSeq mRNA;Acc:NM_001167339]			ENSG00000228567	VN1R4	vomeronasal 1 receptor 4 [Source:HGNC Symbol;Acc:HGNC:19871]
A_04_P059056	9.6554	7.38118	9.71467	7.29189	7.35395	7.44054	7.31381	7.42493	8.51078	7.38331	0.147863	0.209399	0.457715		ENSOCUG00000014035	SH3BGRL	SH3 domain binding glutamate-rich protein like [Source:HGNC Symbol;Acc:HGNC:10823]			ENSG00000131171	SH3BGRL	SH3 domain binding glutamate-rich protein like [Source:HGNC Symbol;Acc:HGNC:10823]
A_04_P003508	8.38823	8.95649	8.37834	8.86685	7.90679	8.01118	7.90696	8.00966	8.64748	7.95865	0.00456358	0.0123016	0.620357		ENSOCUG00000010145					ENSG00000263620	RP11-599B13.6
A_04_P029985	15.3339	15.3314	15.3183	15.3658	15.565	15.6742	15.5893	15.5765	15.3374	15.6012	6.30915e-05	0.000384719	1.20069	100009327	ENSOCUG00000004082	TUBA1B	alpha tubulin [Source:RefSeq peptide;Acc:NP_001182735]			ENSG00000123416	TUBA1B	tubulin, alpha 1b [Source:HGNC Symbol;Acc:HGNC:18809]
A_04_P022327	6.3981	7.34816	6.29004	7.32664	6.56736	6.60786	6.65753	6.54002	6.84074	6.59319	0.424224	0.502595	0.842331
A_04_P024671	11.7006	11.0873	11.7132	11.1109	11.0922	11.1294	11.1584	11.0557	11.403	11.1089	0.14765	0.209209	0.815617
A_04_P019811	9.83095	9.91202	9.82537	9.90324	11.1375	11.1109	11.1858	11.1382	9.8679	11.1431	7.21714e-09	2.39649e-07	2.42026
A_04_P017246	6.67459	6.01383	6.63802	5.91172	6.16102	6.24491	6.13052	6.26042	6.30954	6.19922	0.607956	0.676561	0.926384
A_04_P028264	4.62974	3.66442	3.99214	4.22445	4.20157	4.32344	4.12884	4.42823	4.12769	4.27052	0.528341	0.602854	1.10407
A_04_P020881	6.50042	7.01104	6.61047	6.89531	6.35786	6.27822	6.33619	6.27734	6.75431	6.3124	0.0107165	0.0244815	0.73616	100358189	ENSOCUG00000017337		Uncharacterized protein [Source:UniProtKB/TrEMBL;Acc:G1TDI1]			ENSG00000067369	TP53BP1	tumor protein p53 binding protein 1 [Source:HGNC Symbol;Acc:HGNC:11999]
A_04_P010196	5.36711	6.00161	5.03079	5.94512	5.14981	4.97091	5.13978	5.16321	5.58616	5.10593	0.090682	0.139691	0.716862
A_04_P009254	5.36876	4.61294	5.24966	4.39008	4.79695	4.64342	4.86944	4.79781	4.90536	4.7769	0.616746	0.684238	0.914808
A_04_P025174	6.51016	6.6604	6.42742	6.7819	5.38721	5.37932	5.36857	5.50712	6.59497	5.41055	8.62727e-06	7.51193e-05	0.440002
A_04_P023072	8.95576	8.26864	8.962	8.40414	8.5474	8.45062	8.5187	8.59821	8.64764	8.52873	0.542922	0.616372	0.920889		ENSOCUG00000006153	PSPC1	paraspeckle component 1 [Source:HGNC Symbol;Acc:HGNC:20320]			ENSG00000121390	PSPC1	paraspeckle component 1 [Source:HGNC Symbol;Acc:HGNC:20320]
A_04_P061074	6.07168	4.40302	6.0577	4.69034	6.02651	5.97873	5.92947	6.02978	5.30568	5.99112	0.172565	0.238124	1.60819	100354350	ENSOCUG00000003683	GPR155	G protein-coupled receptor 155 [Source:HGNC Symbol;Acc:HGNC:22951]			ENSG00000163328	GPR155	G protein-coupled receptor 155 [Source:HGNC Symbol;Acc:HGNC:22951]
A_04_P036856	10.5267	10.1384	10.443	10.0906	10.5412	10.4518	10.5068	10.3967	10.2997	10.4741	0.174292	0.240073	1.12854	100338387	ENSOCUG00000004595	LLPH	LLP homolog, long-term synaptic facilitation (Aplysia) [Source:HGNC Symbol;Acc:HGNC:28229]			ENSG00000139233	LLPH	LLP homolog, long-term synaptic facilitation (Aplysia) [Source:HGNC Symbol;Acc:HGNC:28229]
A_04_P095522	13.5631	12.4726	13.6076	12.5624	13.0323	13.1079	13.0426	12.9405	13.0514	13.0308	0.949284	0.961255	0.985814	100338475
A_04_P018988	16.6575	16.8759	16.5912	16.9655	16.803	16.7293	16.8289	16.7166	16.7725	16.7695	0.974907	0.980894	0.997896	100340165
A_04_P004811	4.7098	5.06935	4.62224	4.90995	5.34558	5.28358	5.35803	5.15609	4.82783	5.28582	0.00608297	0.0155386	1.37362	100009591	ENSOCUG00000007266	SCN1A	sodium channel, voltage gated, type I alpha subunit [Source:HGNC Symbol;Acc:HGNC:10585]			ENSG00000144285	SCN1A	sodium channel, voltage gated, type I alpha subunit [Source:HGNC Symbol;Acc:HGNC:10585]
A_04_P029527	4.8202	4.90598	4.80871	4.70635	10.8728	10.9624	10.8621	10.8537	4.81031	10.8878	1.64169e-11	1.54811e-09	67.5305
A_04_P027709	6.88805	6.30047	6.84104	6.38631	5.63837	5.53955	5.70338	5.50873	6.60397	5.59751	0.00070896	0.00275163	0.497766
A_04_P085612	9.73025	10.1492	9.69323	10.1485	9.8152	9.84554	9.75217	9.79321	9.93031	9.80153	0.352984	0.432167	0.914604	100343228	ENSOCUG00000010171	MECOM	MDS1 and EVI1 complex locus [Source:HGNC Symbol;Acc:HGNC:3498]			ENSG00000085276	MECOM	MDS1 and EVI1 complex locus [Source:HGNC Symbol;Acc:HGNC:3498]
A_04_P083848	9.60681	9.25146	9.59895	9.17443	9.32487	9.31446	9.28184	9.2129	9.40791	9.28352	0.326463	0.404778	0.917389	100358329	ENSOCUG00000010324	KDM3A	lysine (K)-specific demethylase 3A [Source:HGNC Symbol;Acc:HGNC:20815]			ENSG00000115548	KDM3A	lysine (K)-specific demethylase 3A [Source:HGNC Symbol;Acc:HGNC:20815]
A_04_P080027	4.89874	6.40078	5.19583	6.36282	6.63428	6.59257	6.59832	6.47402	5.71454	6.5748	0.0704215	0.113596	1.81536	100342557	ENSOCUG00000008922	FGR	FGR proto-oncogene, Src family tyrosine kinase [Source:HGNC Symbol;Acc:HGNC:3697]			ENSG00000000938	FGR	FGR proto-oncogene, Src family tyrosine kinase [Source:HGNC Symbol;Acc:HGNC:3697]
A_04_P053019	6.29004	7.36166	6.2962	7.51408	5.80267	5.80241	5.8242	5.86665	6.8655	5.82398	0.0202068	0.0410555	0.485817	100344608	ENSOCUG00000008430	FAM155B	family with sequence similarity 155, member B [Source:HGNC Symbol;Acc:HGNC:30701]			ENSG00000130054	FAM155B	family with sequence similarity 155, member B [Source:HGNC Symbol;Acc:HGNC:30701]
A_04_P006496	5.72194	5.09664	5.73945	4.70801	4.79067	4.97532	4.89327	4.83607	5.31651	4.87383	0.133367	0.192449	0.735768
A_04_P013306	2.38316	2.40802	2.43718	2.44125	7.44603	7.3876	7.37051	7.3413	2.4174	7.38636	1.35996e-12	1.95188e-10	31.3188
A_04_P072922	2.69389	2.40802	2.43718	2.44125	5.11708	5.27119	5.20436	5.20174	2.49508	5.19859	2.75473e-08	7.21025e-07	6.51386	100351309	ENSOCUG00000005469	PTH	parathyroid hormone [Source:HGNC Symbol;Acc:HGNC:9606]	ENSOCUG00000005469		ENSG00000152266	PTH	parathyroid hormone [Source:HGNC Symbol;Acc:HGNC:9606]
A_04_P018232	4.48912	4.70687	4.47563	4.70735	3.77667	3.95032	3.98538	4.10396	4.59474	3.95408	0.000483066	0.00202173	0.64142
A_04_P073567	3.064	3.81523	3.50694	2.44125	3.14316	3.41811	2.71204	3.35335	3.20685	3.15666	0.886854	0.913063	0.96581	100352632	ENSOCUG00000000252	DIRAS2	DIRAS family, GTP-binding RAS-like 2 [Source:HGNC Symbol;Acc:HGNC:19323]			ENSG00000165023	DIRAS2	DIRAS family, GTP-binding RAS-like 2 [Source:HGNC Symbol;Acc:HGNC:19323]
A_04_P046367	7.93973	7.11841	7.92279	7.17122	6.84671	7.00388	6.7967	6.9477	7.53804	6.89875	0.0331143	0.0612992	0.642029	100345458	ENSOCUG00000006117	RNASEH1	ribonuclease H1 [Source:HGNC Symbol;Acc:HGNC:18466]			ENSG00000171865	RNASEH1	ribonuclease H1 [Source:HGNC Symbol;Acc:HGNC:18466]
A_04_P064967	3.93564	6.00806	3.73445	5.99376	5.29313	5.27292	5.29661	5.11142	4.91798	5.24352	0.622832	0.68969	1.25313	100353580	ENSOCUG00000014225	SLCO2B1	solute carrier organic anion transporter family, member 2B1 [Source:HGNC Symbol;Acc:HGNC:10962]			ENSG00000137491	SLCO2B1	solute carrier organic anion transporter family, member 2B1 [Source:HGNC Symbol;Acc:HGNC:10962]
A_04_P061122	6.44482	6.54832	6.58533	6.50476	6.589	6.64174	6.59117	6.71565	6.52081	6.63439	0.0364823	0.0663702	1.08191
A_04_P069879	6.69093	7.5474	6.7331	7.46695	7.0085	7.02418	7.02424	6.85295	7.10959	6.97747	0.59283	0.662786	0.912486		ENSOCUG00000008394	CDK16	cyclin-dependent kinase 16 [Source:HGNC Symbol;Acc:HGNC:8749]			ENSG00000102225	CDK16	cyclin-dependent kinase 16 [Source:HGNC Symbol;Acc:HGNC:8749]
A_04_P076972	9.65783	12.6933	9.64999	12.6772	3.72654	3.91986	3.61258	3.47628	11.1696	3.68382	0.000144596	0.000761079	0.00557905		ENSOCUG00000003372	ART3	ADP-ribosyltransferase 3 [Source:HGNC Symbol;Acc:HGNC:725]		ENSOCUG00000003372	ENSG00000156219	ART3	ADP-ribosyltransferase 3 [Source:HGNC Symbol;Acc:HGNC:725]
A_04_P002842	8.39117	7.43185	8.37627	7.38374	4.44658	4.62141	4.37612	4.6166	7.89576	4.51518	2.33403e-05	0.000170705	0.0960161	100008626	ENSOCUG00000027106	HAS2	hyaluronan synthase 2 [Source:RefSeq peptide;Acc:NP_001075479]		ENSOCUG00000027106	ENSG00000170961	HAS2	hyaluronan synthase 2 [Source:HGNC Symbol;Acc:HGNC:4819]
A_04_P012256	9.55789	10.4422	9.57838	10.3621	7.99817	7.8351	8.04463	7.75364	9.98514	7.90788	0.000167822	0.000860456	0.236964
A_04_P085472	5.07125	3.93181	5.1352	3.35513	5.04557	5.12396	5.07279	4.89744	4.37335	5.03494	0.183728	0.250783	1.58183	100348341	ENSOCUG00000002728	SLF2	SMC5-SMC6 complex localization factor 2 [Source:HGNC Symbol;Acc:HGNC:17814]			ENSG00000119906	SLF2	SMC5-SMC6 complex localization factor 2 [Source:HGNC Symbol;Acc:HGNC:17814]
A_04_P020911	9.28621	9.18359	9.3531	9.12769	9.92132	9.98754	9.95457	9.91765	9.23765	9.94527	1.11174e-05	9.27331e-05	1.63311	100355117
A_04_P033790	10.365	9.638	10.3759	9.66038	10.1802	10.1202	10.154	10.1274	10.0098	10.1454	0.539946	0.613596	1.09856	100350608	ENSOCUG00000013711		Malignant T-cell-amplified sequence [Source:UniProtKB/TrEMBL;Acc:G1T5Z3]
A_04_P012221	8.71492	9.21984	8.72179	9.08228	11.7889	11.8275	11.7683	11.8484	8.93471	11.8083	5.43173e-07	7.97718e-06	7.32875
A_04_P021972	12.8494	12.6712	12.8468	12.6608	11.9159	11.975	11.882	11.8736	12.757	11.9116	6.17567e-06	5.71999e-05	0.556548	100344962	ENSOCUG00000016534	TMEM126A	transmembrane protein 126A [Source:HGNC Symbol;Acc:HGNC:25382]			ENSG00000171202	TMEM126A	transmembrane protein 126A [Source:HGNC Symbol;Acc:HGNC:25382]
A_04_P011358	11.8983	12.7381	11.9011	12.7722	12.87	12.8494	12.8494	12.8304	12.3274	12.8498	0.0790128	0.124755	1.43633
A_04_P042077	8.48212	9.57163	8.55115	9.43192	8.11659	8.09397	8.19471	8.02051	9.00921	8.10644	0.0203173	0.0412486	0.534861	100344541	ENSOCUG00000007442	KCNG4	potassium channel, voltage gated modifier subfamily G, member 4 [Source:HGNC Symbol;Acc:HGNC:19697]			ENSG00000168418	KCNG4	potassium channel, voltage gated modifier subfamily G, member 4 [Source:HGNC Symbol;Acc:HGNC:19697]
A_04_P024474	10.1978	9.64374	10.1998	9.5731	9.98253	10.0794	9.95251	9.97401	9.90362	9.99713	0.60902	0.677506	1.06696
A_04_P052533	7.95007	7.60436	7.94312	7.51798	7.73657	7.8367	7.75018	7.76002	7.75388	7.77087	0.887299	0.913386	1.01184	100353184	ENSOCUG00000012427	TMED5	transmembrane p24 trafficking protein 5 [Source:HGNC Symbol;Acc:HGNC:24251]			ENSG00000117500	TMED5	transmembrane p24 trafficking protein 5 [Source:HGNC Symbol;Acc:HGNC:24251]
A_04_P012464	7.24557	8.37292	7.33776	8.31799	6.40143	6.53211	6.37518	6.41359	7.81856	6.43058	0.00401076	0.0110855	0.382098
A_04_P067599	9.05276	8.93964	9.12528	8.95931	8.59096	8.51819	8.6611	8.55669	9.01925	8.58174	0.000165824	0.000852637	0.738407	100337744	ENSOCUG00000004817	LSG1	large 60S subunit nuclear export GTPase 1 [Source:HGNC Symbol;Acc:HGNC:25652]			ENSG00000041802	LSG1	large 60S subunit nuclear export GTPase 1 [Source:HGNC Symbol;Acc:HGNC:25652]
A_04_P063215	5.12479	6.15206	5.11986	6.19171	9.90038	9.98836	9.89432	9.90519	5.64711	9.92206	8.05488e-06	7.09177e-05	19.3594	100341366	ENSOCUG00000012892		Uncharacterized protein [Source:UniProtKB/TrEMBL;Acc:G1T4A4]	ENSOCUG00000012892		ENSG00000188313	PLSCR1	phospholipid scramblase 1 [Source:HGNC Symbol;Acc:HGNC:9092]
A_04_P073072	5.9844	5.15117	5.92782	5.13335	5.07307	5.34487	5.01571	5.0979	5.54919	5.13289	0.141857	0.202337	0.749345
A_04_P021944	6.17131	4.82099	6.32152	5.00625	3.96612	3.64539	3.63645	3.25283	5.58002	3.6252	0.00326536	0.00937009	0.257953
A_04_P089838	4.75334	5.74573	4.57662	5.53674	4.35604	4.73112	4.30376	4.73691	5.15311	4.53196	0.0921764	0.141543	0.650153		ENSOCUG00000007384	RNF17	ring finger protein 17 [Source:HGNC Symbol;Acc:HGNC:10060]			ENSG00000132972	RNF17	ring finger protein 17 [Source:HGNC Symbol;Acc:HGNC:10060]
A_04_P003914	6.77599	5.7285	6.70134	5.57951	4.81739	4.82003	4.79885	4.93519	6.19633	4.84287	0.00522577	0.0137214	0.391351	100125981	ENSOCUG00000008575		Solute carrier family 2, facilitated glucose transporter member 3 [Source:UniProtKB/TrEMBL;Acc:G1TI27]		ENSOCUG00000008575	ENSG00000059804	SLC2A3	solute carrier family 2 (facilitated glucose transporter), member 3 [Source:HGNC Symbol;Acc:HGNC:11007]
A_04_P098099	12.3887	11.5033	12.4368	11.4566	12.0755	12.1138	12.0747	12.0611	11.9463	12.0813	0.634845	0.700247	1.09805	100342787	ENSOCUG00000027084		Uncharacterized protein [Source:UniProtKB/TrEMBL;Acc:G1TQQ3]			ENSG00000167005	NUDT21	nudix (nucleoside diphosphate linked moiety X)-type motif 21 [Source:HGNC Symbol;Acc:HGNC:13870]
A_04_P065999	8.86808	9.18928	8.9068	9.16005	8.87637	8.92206	8.89118	8.84389	9.03105	8.88338	0.133254	0.192318	0.902704	100358769	ENSOCUG00000014339	COMMD7	COMM domain containing 7 [Source:HGNC Symbol;Acc:HGNC:16223]			ENSG00000149600	COMMD7	COMM domain containing 7 [Source:HGNC Symbol;Acc:HGNC:16223]
A_04_P074162	3.86084	4.35205	3.85319	3.38286	3.68291	3.57202	3.36466	3.66914	3.86224	3.57218	0.218473	0.29027	0.817872	100353984	ENSOCUG00000016237	BCL2L13	BCL2-like 13 (apoptosis facilitator) [Source:HGNC Symbol;Acc:HGNC:17164]			ENSG00000099968	BCL2L13	BCL2-like 13 (apoptosis facilitator) [Source:HGNC Symbol;Acc:HGNC:17164]
A_04_P016723	7.40327	7.56966	7.46955	7.64784	7.76829	7.80988	7.7685	7.81857	7.52258	7.79131	0.00289926	0.00852162	1.20475	100009193	ENSOCUG00000003142	AR	androgen receptor [Source:RefSeq peptide;Acc:NP_001182653]			ENSG00000169083	AR	androgen receptor [Source:HGNC Symbol;Acc:HGNC:644]
A_04_P017761	13.4379	12.5505	13.5301	12.5301	12.6235	12.6875	12.6462	12.6676	13.0121	12.6562	0.240792	0.314604	0.781364		ENSOCUG00000020996	SARAF	store-operated calcium entry-associated regulatory factor [Source:HGNC Symbol;Acc:HGNC:28789]			ENSG00000133872	SARAF	store-operated calcium entry-associated regulatory factor [Source:HGNC Symbol;Acc:HGNC:28789]
A_04_P058847	8.46267	6.4087	8.46876	6.47136	6.941	6.97584	6.95531	6.93107	7.45287	6.9508	0.423705	0.5021	0.706094	100350501	ENSOCUG00000004238		Uncharacterized protein [Source:UniProtKB/TrEMBL;Acc:G1SLD2]			ENSG00000112378	PERP	PERP, TP53 apoptosis effector [Source:HGNC Symbol;Acc:HGNC:17637]
A_04_P025311	7.47628	7.83628	7.45398	7.75202	7.54679	7.63164	7.50951	7.46212	7.62964	7.53751	0.405825	0.48499	0.93814		ENSOCUG00000002073	ARFGAP2	ADP-ribosylation factor GTPase activating protein 2 [Source:HGNC Symbol;Acc:HGNC:13504]			ENSG00000149182	ARFGAP2	ADP-ribosylation factor GTPase activating protein 2 [Source:HGNC Symbol;Acc:HGNC:13504]
A_04_P026084	7.46082	5.58154	7.43694	5.71699	5.94482	6.10358	5.98083	6.16749	6.54907	6.04918	0.375952	0.455362	0.707159
A_04_P006198	13.1934	12.2723	13.2545	12.3189	12.2813	12.2771	12.3232	12.2688	12.7598	12.2876	0.129413	0.187733	0.720883
A_04_P078946	3.79663	4.20302	3.54453	4.38316	5.88653	5.84349	5.97208	5.82672	3.98183	5.8822	6.37463e-05	0.000387962	3.73309	100343479	ENSOCUG00000005767	HMGCS2	3-hydroxy-3-methylglutaryl-CoA synthase 2 (mitochondrial) [Source:HGNC Symbol;Acc:HGNC:5008]	ENSOCUG00000005767		ENSG00000134240	HMGCS2	3-hydroxy-3-methylglutaryl-CoA synthase 2 (mitochondrial) [Source:HGNC Symbol;Acc:HGNC:5008]
A_04_P040397	4.15369	4.19097	3.61311	4.82992	3.64196	3.65644	3.79095	3.78036	4.19692	3.71743	0.105794	0.158714	0.717228	100358309	ENSOCUG00000025123	GCNT4	glucosaminyl (N-acetyl) transferase 4, core 2 [Source:HGNC Symbol;Acc:HGNC:17973]		ENSOCUG00000025123	ENSG00000176928	GCNT4	glucosaminyl (N-acetyl) transferase 4, core 2 [Source:HGNC Symbol;Acc:HGNC:17973]
A_04_P058722	5.66657	6.46094	5.26951	6.20613	5.6525	5.54331	5.6302	5.60716	5.90079	5.60829	0.318291	0.396424	0.816489		ENSOCUG00000011118		Uncharacterized protein [Source:UniProtKB/TrEMBL;Acc:G1T0N3]
A_04_P083102	3.88382	3.92855	3.33552	3.60927	3.56812	3.51416	2.98251	3.30259	3.68929	3.34184	0.118911	0.174962	0.785973		ENSOCUG00000003676	SLIT1	slit guidance ligand 1 [Source:HGNC Symbol;Acc:HGNC:11085]			ENSG00000187122	SLIT1	slit guidance ligand 1 [Source:HGNC Symbol;Acc:HGNC:11085]
A_04_P087322	7.82546	7.75865	7.84652	7.9034	8.11547	8.14756	8.06017	8.13157	7.83351	8.11369	0.000216685	0.00106017	1.21435	100346698	ENSOCUG00000009627	PIGU	phosphatidylinositol glycan anchor biosynthesis, class U [Source:HGNC Symbol;Acc:HGNC:15791]			ENSG00000101464	PIGU	phosphatidylinositol glycan anchor biosynthesis, class U [Source:HGNC Symbol;Acc:HGNC:15791]
A_04_P030355	7.30765	7.92532	7.24071	7.87435	6.93338	7.00505	6.77923	6.93393	7.587	6.9129	0.0114512	0.0258539	0.62672
A_04_P031978	4.92663	5.23151	4.61411	4.92219	5.39158	5.25351	5.39324	5.08227	4.92361	5.28015	0.0502938	0.0862303	1.28035	100342985	ENSOCUG00000002840		Uncharacterized protein [Source:UniProtKB/TrEMBL;Acc:G1SIF7]			ENSG00000100897	DCAF11	DDB1 and CUL4 associated factor 11 [Source:HGNC Symbol;Acc:HGNC:20258]
A_04_P009736	10.0845	9.52094	10.0922	9.50019	10.7684	10.7295	10.7185	10.7253	9.79946	10.7354	0.00138481	0.00469759	1.91319
A_04_P075297	5.79503	3.71166	5.6356	3.44731	4.04886	4.33134	4.21392	4.52216	4.6474	4.27907	0.57875	0.64926	0.774677	100346020	ENSOCUG00000011074	TMEM43	transmembrane protein 43 [Source:HGNC Symbol;Acc:HGNC:28472]			ENSG00000170876	TMEM43	transmembrane protein 43 [Source:HGNC Symbol;Acc:HGNC:28472]
A_04_P056008	3.6576	4.0296	3.39639	4.00586	3.20806	3.64458	3.03012	3.69641	3.77236	3.39479	0.141286	0.201655	0.769732	100352181	ENSOCUG00000014900	C4orf36	chromosome 4 open reading frame 36 [Source:HGNC Symbol;Acc:HGNC:28386]			ENSG00000163633	C4orf36	chromosome 4 open reading frame 36 [Source:HGNC Symbol;Acc:HGNC:28386]
A_04_P023191	6.85839	5.38391	6.77079	5.21812	5.59532	5.61254	5.63233	5.66676	6.0578	5.62674	0.363928	0.443333	0.741714	100355769	ENSOCUG00000011192	C2orf42	chromosome 2 open reading frame 42 [Source:HGNC Symbol;Acc:HGNC:26056]			ENSG00000115998	C2orf42	chromosome 2 open reading frame 42 [Source:HGNC Symbol;Acc:HGNC:26056]
A_04_P033382	4.62288	4.78653	4.84614	5.11395	4.85648	4.82553	4.78265	4.7639	4.84237	4.80714	0.746789	0.797583	0.975874	100134865	ENSOCUG00000000998	CDK2	cyclin-dependent kinase 2 [Source:HGNC Symbol;Acc:HGNC:1771]			ENSG00000123374	CDK2	cyclin-dependent kinase 2 [Source:HGNC Symbol;Acc:HGNC:1771]
A_04_P002857	9.64071	8.47861	9.59596	8.49445	9.51034	9.54246	9.56011	9.57645	9.05243	9.54734	0.181123	0.247831	1.40923	100009477	ENSOCUG00000017780	EDNRB	Endothelin B receptor; Endothelin receptor B [Source:UniProtKB/TrEMBL;Acc:D6CI21]			ENSG00000136160	EDNRB	endothelin receptor type B [Source:HGNC Symbol;Acc:HGNC:3180]
A_04_P050378	8.80132	8.30313	8.7759	8.44772	8.40529	8.40877	8.35927	8.29342	8.58202	8.36669	0.138043	0.197969	0.861351		ENSOCUG00000014309					ENSG00000113971	NPHP3	nephronophthisis 3 (adolescent) [Source:HGNC Symbol;Acc:HGNC:7907]
A_04_P059266	2.78127	4.86423	2.43718	5.70139	2.73022	2.74045	2.43682	2.33545	3.94602	2.56073	0.134158	0.193317	0.382814
A_04_P030097	3.97521	4.60197	4.37631	4.18348	3.84984	4.15203	3.85375	4.16161	4.28424	4.00431	0.131265	0.189913	0.823627
A_04_P098837	8.18857	7.05975	8.09059	6.97062	7.53511	7.45177	7.49189	7.33502	7.57738	7.45345	0.718973	0.773154	0.917679	100337796	ENSOCUG00000006087		Uncharacterized protein [Source:UniProtKB/TrEMBL;Acc:G1SQA9]			ENSG00000243667	WDR92	WD repeat domain 92 [Source:HGNC Symbol;Acc:HGNC:25176]
A_04_P085417	6.90278	4.50143	6.94171	4.63412	7.15155	7.18944	7.11097	7.06742	5.74501	7.12985	0.0881473	0.1366	2.61142	100346653	ENSOCUG00000013802	ALDOC	aldolase C, fructose-bisphosphate [Source:HGNC Symbol;Acc:HGNC:418]			ENSG00000109107	ALDOC	aldolase C, fructose-bisphosphate [Source:HGNC Symbol;Acc:HGNC:418]
A_04_P002788	12.6889	10.9996	12.6788	11.141	8.31511	8.30722	8.2779	8.21204	11.8771	8.27807	0.000251027	0.0011965	0.0825261	100009242	ENSOCUG00000027575	KCNH2	potassium voltage-gated channel subfamily H member 2 [Source:RefSeq peptide;Acc:NP_001075853]		ENSOCUG00000027575	ENSG00000055118	KCNH2	potassium channel, voltage gated eag related subfamily H, member 2 [Source:HGNC Symbol;Acc:HGNC:6251]
A_04_P029118	8.23534	8.07802	8.30527	8.23965	7.81945	7.76385	7.74472	7.85496	8.21457	7.79575	0.000253749	0.00120699	0.748033	100341093	ENSOCUG00000012376	SUCLG2	succinate-CoA ligase, GDP-forming, beta subunit [Source:HGNC Symbol;Acc:HGNC:11450]			ENSG00000172340	SUCLG2	succinate-CoA ligase, GDP-forming, beta subunit [Source:HGNC Symbol;Acc:HGNC:11450]
A_04_P041719	10.1283	10.4571	10.0452	10.4908	9.19727	9.1244	9.15881	9.04956	10.2803	9.13251	6.62611e-05	0.000400786	0.451302
A_04_P025258	9.53674	9.64215	9.51439	9.79598	9.6259	9.62858	9.67518	9.64494	9.62232	9.64365	0.754725	0.804304	1.0149		ENSOCUG00000011400	MTDH	metadherin [Source:HGNC Symbol;Acc:HGNC:29608]			ENSG00000147649	MTDH	metadherin [Source:HGNC Symbol;Acc:HGNC:29608]
A_04_P060653	2.38316	2.40802	2.43718	2.44125	6.69012	6.74885	6.5798	6.66932	2.4174	6.67202	3.211e-11	2.71357e-09	19.0884	100345996	ENSOCUG00000013226	BLK	BLK proto-oncogene, Src family tyrosine kinase [Source:HGNC Symbol;Acc:HGNC:1057]	ENSOCUG00000013226		ENSG00000136573	BLK	BLK proto-oncogene, Src family tyrosine kinase [Source:HGNC Symbol;Acc:HGNC:1057]
A_04_P094903	10.5993	10.2971	10.5918	10.3097	10.1749	10.1605	10.2131	10.184	10.4495	10.1831	0.0203573	0.0413154	0.831424	100350243	ENSOCUG00000000573	NAE1	NEDD8 activating enzyme E1 subunit 1 [Source:HGNC Symbol;Acc:HGNC:621]			ENSG00000159593	NAE1	NEDD8 activating enzyme E1 subunit 1 [Source:HGNC Symbol;Acc:HGNC:621]
ETG05_36762	4.74229	4.36582	4.71508	4.4212	3.95601	3.87413	3.91817	3.80085	4.5611	3.88729	0.00061329	0.00244114	0.62685
A_04_P054099	8.52731	8.42728	8.45327	8.54894	9.41712	9.35683	9.41803	9.28304	8.4892	9.36875	9.13553e-07	1.21386e-05	1.8398	100357071	ENSOCUG00000017483	HAUS1	HAUS augmin-like complex, subunit 1 [Source:HGNC Symbol;Acc:HGNC:25174]			ENSG00000152240	HAUS1	HAUS augmin-like complex, subunit 1 [Source:HGNC Symbol;Acc:HGNC:25174]
A_04_P084061	8.73477	9.3886	8.77113	9.44424	9.95857	10.0141	9.91562	9.95915	9.08468	9.96185	0.00391903	0.0108781	1.83677	100338966	ENSOCUG00000002375	VAMP8	vesicle-associated membrane protein 8 [Source:HGNC Symbol;Acc:HGNC:12647]	ENSOCUG00000002375		ENSG00000118640	VAMP8	vesicle-associated membrane protein 8 [Source:HGNC Symbol;Acc:HGNC:12647]
A_04_P014856	4.74717	4.74523	4.69943	4.40177	14.0641	13.9899	14.1161	13.9292	4.6484	14.0248	6.23556e-11	4.69804e-09	664.637
A_04_P050697	7.55071	7.35395	7.40996	7.30926	8.62212	8.64192	8.55483	8.50824	7.40597	8.58178	1.24103e-06	1.55894e-05	2.25919	100344700	ENSOCUG00000003507	HAUS6	HAUS augmin-like complex, subunit 6 [Source:HGNC Symbol;Acc:HGNC:25948]	ENSOCUG00000003507		ENSG00000147874	HAUS6	HAUS augmin-like complex, subunit 6 [Source:HGNC Symbol;Acc:HGNC:25948]
A_04_P015865	2.83387	2.40802	2.43718	2.44125	4.51871	4.63034	4.56927	4.57994	2.53008	4.57456	1.12837e-06	1.44698e-05	4.12526
A_04_P032667	4.49815	4.30264	4.63929	4.21348	4.59747	4.63443	4.27072	4.54308	4.41339	4.51143	0.467667	0.544773	1.07031	100354221
A_04_P089253	9.45182	9.6691	9.47926	9.75097	9.98585	9.95944	10.002	9.96333	9.58779	9.97765	0.00181346	0.00584186	1.31027	100344400	ENSOCUG00000011060	MYO1B	myosin IB [Source:HGNC Symbol;Acc:HGNC:7596]			ENSG00000128641	MYO1B	myosin IB [Source:HGNC Symbol;Acc:HGNC:7596]
A_04_P016879	7.88242	7.14404	7.96191	7.21563	6.89403	6.87608	6.85416	6.86768	7.551	6.87299	0.0199336	0.0405954	0.625027
A_04_P084827	3.70314	2.40802	3.62922	2.44125	3.44782	3.03919	3.62266	2.89398	3.04541	3.25092	0.623459	0.690296	1.15309	100350101	ENSOCUG00000000097	DSTYK	dual serine/threonine and tyrosine protein kinase [Source:HGNC Symbol;Acc:HGNC:29043]			ENSG00000133059	DSTYK	dual serine/threonine and tyrosine protein kinase [Source:HGNC Symbol;Acc:HGNC:29043]
A_04_P069919	5.5856	6.58088	5.68247	6.5307	7.74094	7.71956	7.75526	7.56599	6.09491	7.69544	0.00103927	0.00373946	3.03253	100356071	ENSOCUG00000009612	AKAP14	A kinase (PRKA) anchor protein 14 [Source:HGNC Symbol;Acc:HGNC:24061]	ENSOCUG00000009612		ENSG00000186471	AKAP14	A kinase (PRKA) anchor protein 14 [Source:HGNC Symbol;Acc:HGNC:24061]
A_04_P067352	11.4566	11.7156	11.4249	11.638	10.7173	10.7276	10.6688	10.6455	11.5588	10.6898	2.11453e-05	0.000157167	0.547519	100344982	ENSOCUG00000002683	TUFM	Tu translation elongation factor, mitochondrial [Source:HGNC Symbol;Acc:HGNC:12420]			ENSG00000178952	TUFM	Tu translation elongation factor, mitochondrial [Source:HGNC Symbol;Acc:HGNC:12420]
A_04_P063563	5.35478	4.14338	5.29298	4.77552	6.64678	6.76073	6.76642	6.62127	4.89166	6.6988	0.000703593	0.00273691	3.49947	100357719	ENSOCUG00000007941	MS4A1	membrane-spanning 4-domains, subfamily A, member 1 [Source:HGNC Symbol;Acc:HGNC:7315]	ENSOCUG00000007941		ENSG00000156738	MS4A1	membrane-spanning 4-domains, subfamily A, member 1 [Source:HGNC Symbol;Acc:HGNC:7315]
A_04_P057482	11.1887	10.5068	11.177	10.5317	10.4568	10.5345	10.5329	10.525	10.8511	10.5123	0.129025	0.18724	0.790719
A_04_P058094	7.26566	8.09858	7.20799	7.97838	6.90469	6.93561	6.83688	6.81253	7.63765	6.87243	0.017261	0.0361016	0.588361	100346464	ENSOCUG00000012576	RNF217	ring finger protein 217 [Source:HGNC Symbol;Acc:HGNC:21487]			ENSG00000146373	RNF217	ring finger protein 217 [Source:HGNC Symbol;Acc:HGNC:21487]
A_04_P035192	5.9238	7.82457	5.98745	7.75731	5.74113	5.56205	5.70176	5.61583	6.87328	5.65519	0.0618647	0.102175	0.429851
A_04_P074472	5.03116	3.46506	5.06056	3.36036	4.04358	4.22794	3.91169	3.46461	4.22929	3.91196	0.548448	0.621387	0.802554	100355997	ENSOCUG00000012590	PMS2	PMS1 homolog 2, mismatch repair system component [Source:HGNC Symbol;Acc:HGNC:9122]			ENSG00000122512	PMS2	PMS1 homolog 2, mismatch repair system component [Source:HGNC Symbol;Acc:HGNC:9122]
A_04_P081858	2.86186	3.65607	2.43718	3.70576	2.98758	3.01463	2.90496	2.96471	3.16522	2.96797	0.549505	0.622504	0.872212	100340068
A_04_P085894	2.38316	2.40802	2.43718	2.44125	8.29154	8.35219	8.14362	8.22397	2.4174	8.25283	1.8083e-11	1.67042e-09	57.1003	100340167	ENSOCUG00000014446	TMEM212	transmembrane protein 212 [Source:HGNC Symbol;Acc:HGNC:34295]	ENSOCUG00000014446		ENSG00000186329	TMEM212	transmembrane protein 212 [Source:HGNC Symbol;Acc:HGNC:34295]
A_04_P010552	7.46854	6.96959	7.49146	6.82674	6.36462	6.46968	6.39287	6.5098	7.18908	6.43424	0.00485979	0.0129256	0.592612
A_04_P006546	5.03338	4.64126	4.77308	5.0945	5.88965	5.90415	5.90859	5.97188	4.88556	5.91857	7.74453e-05	0.000455762	2.04629
A_04_P058743	8.44276	8.42469	8.54648	8.31725	8.46454	8.57443	8.44857	8.60062	8.4328	8.52204	0.191245	0.259545	1.06381	100345867	ENSOCUG00000016912	RMDN3	regulator of microtubule dynamics 3 [Source:HGNC Symbol;Acc:HGNC:25550]			ENSG00000137824	RMDN3	regulator of microtubule dynamics 3 [Source:HGNC Symbol;Acc:HGNC:25550]
A_04_P075732	8.8855	8.47429	8.92368	8.47694	8.58056	8.67722	8.6311	8.59899	8.6901	8.62196	0.607775	0.676424	0.953867	100349459	ENSOCUG00000001320	IFT74	intraflagellar transport 74 [Source:HGNC Symbol;Acc:HGNC:21424]			ENSG00000096872	IFT74	intraflagellar transport 74 [Source:HGNC Symbol;Acc:HGNC:21424]
A_04_P038087	4.49728	3.90076	4.63322	3.57237	3.3729	3.28749	2.87091	2.83766	4.15091	3.09224	0.0100469	0.0232702	0.480075
A_04_P032154	7.16668	8.15439	7.22842	8.07523	6.89432	6.85184	7.01689	6.76289	7.65618	6.88148	0.028764	0.0546355	0.584513
A_04_P066421	6.99527	4.45896	6.91637	4.18787	6.50651	6.64354	6.3872	6.55795	5.63962	6.5238	0.29112	0.368252	1.84572	100353159	ENSOCUG00000000723	TMEM55A	transmembrane protein 55A [Source:HGNC Symbol;Acc:HGNC:25452]			ENSG00000155099	TMEM55A	transmembrane protein 55A [Source:HGNC Symbol;Acc:HGNC:25452]
A_04_P054206	3.06461	2.40802	2.43718	2.44125	3.70191	3.63125	3.49445	3.82627	2.58776	3.66347	0.000812677	0.00306912	2.10775	100353717	ENSOCUG00000012416	STON2	stonin 2 [Source:HGNC Symbol;Acc:HGNC:30652]	ENSOCUG00000012416		ENSG00000140022	STON2	stonin 2 [Source:HGNC Symbol;Acc:HGNC:30652]
A_04_P024251	4.44249	4.4733	4.24034	3.92729	3.92335	3.96464	3.55794	3.42255	4.27085	3.71712	0.0236108	0.0465951	0.681256
A_04_P087074	4.73358	4.06914	4.82393	4.21301	5.2267	5.28338	5.18765	5.15586	4.45991	5.2134	0.00728398	0.0179505	1.68586	100358209
A_04_P060381	5.81955	5.26427	5.70939	5.16846	4.57729	4.63843	4.57425	4.84479	5.49042	4.65869	0.00299218	0.00873485	0.561857	100341801	ENSOCUG00000001776	REST	RE1-silencing transcription factor [Source:HGNC Symbol;Acc:HGNC:9966]			ENSG00000084093	REST	RE1-silencing transcription factor [Source:HGNC Symbol;Acc:HGNC:9966]
A_04_P032473	8.84545	10.8168	8.8268	10.8019	8.98728	8.94214	9.00473	8.89572	9.82273	8.95747	0.179916	0.246481	0.548948
A_04_P004643	8.13078	8.85285	8.24437	8.81808	7.9463	7.86285	7.93367	7.84175	8.51152	7.89614	0.0178468	0.0371092	0.652759	100009488
A_04_P065272	7.00388	6.10105	7.07549	5.9765	6.68468	6.68096	6.63026	6.66199	6.53923	6.66447	0.681632	0.741516	1.09069		ENSOCUG00000007546	GOLGA7	golgin A7 [Source:HGNC Symbol;Acc:HGNC:24876]			ENSG00000147533	GOLGA7	golgin A7 [Source:HGNC Symbol;Acc:HGNC:24876]
A_04_P091259	9.54335	8.7005	9.58249	8.77074	9.24352	9.18863	9.3572	9.15423	9.14927	9.23589	0.734168	0.786765	1.06188	100341524	ENSOCUG00000006671	PIBF1	progesterone immunomodulatory binding factor 1 [Source:HGNC Symbol;Acc:HGNC:23352]			ENSG00000083535	PIBF1	progesterone immunomodulatory binding factor 1 [Source:HGNC Symbol;Acc:HGNC:23352]
A_04_P098588	5.70939	3.82075	5.47954	3.76975	3.69331	3.69886	3.32056	3.75344	4.69486	3.61654	0.0885875	0.137148	0.473581	100357483	ENSOCUG00000003639	CREB5	cAMP responsive element binding protein 5 [Source:HGNC Symbol;Acc:HGNC:16844]			ENSG00000146592	CREB5	cAMP responsive element binding protein 5 [Source:HGNC Symbol;Acc:HGNC:16844]
A_04_P056647	8.27988	8.38535	8.31459	8.39943	8.81908	8.74407	8.86727	8.70792	8.34481	8.78458	7.40564e-05	0.000438798	1.35639	100344469
A_04_P062497	6.26568	7.98597	6.29918	7.98192	5.83001	5.69235	5.80202	5.58597	7.13319	5.72759	0.0294468	0.0557037	0.377461	100341179	ENSOCUG00000016053	RAB44	RAB44, member RAS oncogene family [Source:HGNC Symbol;Acc:HGNC:21068]			ENSG00000255587	RAB44	RAB44, member RAS oncogene family [Source:HGNC Symbol;Acc:HGNC:21068]
A_04_P010478	10.3452	9.32415	10.2887	9.37707	9.3607	9.35433	9.3299	9.31463	9.83379	9.33989	0.127766	0.185787	0.710104	100358165	ENSOCUG00000001753	ZFYVE16	zinc finger, FYVE domain containing 16 [Source:HGNC Symbol;Acc:HGNC:20756]			ENSG00000039319	ZFYVE16	zinc finger, FYVE domain containing 16 [Source:HGNC Symbol;Acc:HGNC:20756]
A_04_P026871	9.99733	10.8258	9.97866	10.7981	10.1067	10.2565	10.0901	10.2378	10.4	10.1728	0.383763	0.463158	0.854289
A_04_P099057	4.35527	4.81658	4.38719	4.79363	3.55689	3.78933	3.38743	3.5756	4.58817	3.57732	0.000522358	0.00215169	0.496253
A_04_P095277	2.38316	2.40802	2.43718	2.44125	3.68574	3.64811	3.74972	3.71935	2.4174	3.70073	4.3826e-09	1.58563e-07	2.434	100341308	ENSOCUG00000016219	FSTL5	follistatin-like 5 [Source:HGNC Symbol;Acc:HGNC:21386]	ENSOCUG00000016219		ENSG00000168843	FSTL5	follistatin-like 5 [Source:HGNC Symbol;Acc:HGNC:21386]
A_04_P088989	10.0552	9.70811	10.0395	9.74408	9.08476	8.94589	9.01979	8.91565	9.88673	8.99152	0.000111855	0.000615992	0.537672	100347176	ENSOCUG00000010545	FRA10AC1	fragile site, folic acid type, rare, fra(10)(q23.3) or fra(10)(q24.2) candidate 1 [Source:HGNC Symbol;Acc:HGNC:1162]			ENSG00000148690	FRA10AC1	fragile site, folic acid type, rare, fra(10)(q23.3) or fra(10)(q24.2) candidate 1 [Source:HGNC Symbol;Acc:HGNC:1162]
A_04_P093622	5.12072	6.96866	5.01421	6.80204	4.76155	4.7176	4.66126	4.55785	5.97641	4.67457	0.0487976	0.0842013	0.405609
A_04_P048126	8.40399	7.68101	8.39502	7.67469	8.15871	8.23146	8.13444	8.30393	8.03868	8.20714	0.456745	0.534488	1.12386	100346915	ENSOCUG00000009871	TRIAP1	TP53 regulated inhibitor of apoptosis 1 [Source:HGNC Symbol;Acc:HGNC:26937]			ENSG00000170855	TRIAP1	TP53 regulated inhibitor of apoptosis 1 [Source:HGNC Symbol;Acc:HGNC:26937]
A_04_P010185	8.88491	8.36235	8.8813	8.43174	7.94773	7.97109	7.98367	8.02805	8.64007	7.98263	0.00358224	0.0101011	0.634001
A_04_P022714	9.45618	10.7596	9.39984	10.8181	9.39678	9.3304	9.35762	9.31417	10.1084	9.34974	0.102192	0.154176	0.591034	100338379
A_04_P035655	10.2396	10.0163	10.2301	10.0575	9.63115	9.68872	9.6087	9.67774	10.1359	9.65158	0.000208715	0.00102725	0.714842		ENSOCUG00000016361	CD302	CD302 molecule [Source:HGNC Symbol;Acc:HGNC:30843]			ENSG00000241399	CD302	CD302 molecule [Source:HGNC Symbol;Acc:HGNC:30843]
A_04_P073649	12.019	11.688	12.0617	11.7935	11.9297	11.8872	11.9208	11.8539	11.8905	11.8979	0.938278	0.952873	1.00512		ENSOCUG00000014880	RNF10	ring finger protein 10 [Source:HGNC Symbol;Acc:HGNC:10055]			ENSG00000022840	RNF10	ring finger protein 10 [Source:HGNC Symbol;Acc:HGNC:10055]
A_04_P047959	7.66767	7.73516	7.57366	7.76259	7.35189	7.28256	7.30628	7.23452	7.68477	7.29381	0.000198452	0.000986805	0.762622		ENSOCUG00000010556
A_04_P025263	7.50979	8.86316	7.49129	8.99249	7.24761	7.20414	7.28392	7.15142	8.21418	7.22177	0.0534505	0.0907068	0.502639
A_04_P026924	3.47388	3.80356	3.51446	3.56024	2.96497	2.9032	2.6175	2.81591	3.58803	2.82539	0.000362431	0.001603	0.589417
A_04_P014919	2.38316	2.40802	2.43718	2.44125	5.02577	5.12782	4.92488	5.05452	2.4174	5.03325	1.55853e-09	6.8696e-08	6.12983
A_04_P081647	2.38316	2.8637	2.43718	2.44125	3.65737	3.93785	3.64167	3.87611	2.53132	3.77825	8.97829e-05	0.000515443	2.37336	100342745	ENSOCUG00000016724	TEX26	testis expressed 26 [Source:HGNC Symbol;Acc:HGNC:28622]	ENSOCUG00000016724		ENSG00000175664	TEX26	testis expressed 26 [Source:HGNC Symbol;Acc:HGNC:28622]
A_04_P011945	5.27972	4.2858	5.40868	4.21488	3.82809	4.16505	3.87387	4.14567	4.79727	4.00317	0.0524662	0.0893622	0.576701
A_04_P062697	2.90517	3.12246	2.43718	3.11678	3.70709	3.81534	3.67863	4.18411	2.8954	3.84629	0.00303609	0.00884075	1.93308	100328713	ENSOCUG00000012322	MDFI	myoD family inhibitor [Source:RefSeq peptide;Acc:NP_001164809]			ENSG00000112559	MDFI	MyoD family inhibitor [Source:HGNC Symbol;Acc:HGNC:6967]
A_04_P049619	10.5288	9.63199	10.4985	9.63778	10.0488	10.0514	10.0452	10.0556	10.0743	10.0502	0.927668	0.945082	0.983488	100348010	ENSOCUG00000000520	CNIH4	cornichon family AMPA receptor auxiliary protein 4 [Source:HGNC Symbol;Acc:HGNC:25013]			ENSG00000143771	CNIH4	cornichon family AMPA receptor auxiliary protein 4 [Source:HGNC Symbol;Acc:HGNC:25013]
A_04_P048437	6.00978	7.43677	6.08566	7.46936	5.31261	5.2515	5.25463	5.17735	6.75039	5.24902	0.0102206	0.0235812	0.353219		ENSOCUG00000014971	PLA2G4C	phospholipase A2, group IVC (cytosolic, calcium-independent) [Source:HGNC Symbol;Acc:HGNC:9037]			ENSG00000105499	PLA2G4C	phospholipase A2, group IVC (cytosolic, calcium-independent) [Source:HGNC Symbol;Acc:HGNC:9037]
A_04_P086973	5.36157	5.64202	5.1976	5.73198	5.91721	6.04833	6.0082	5.90997	5.48329	5.97093	0.00895224	0.0211912	1.40215	100356860	ENSOCUG00000007643	NIPAL1	NIPA-like domain containing 1 [Source:HGNC Symbol;Acc:HGNC:27194]			ENSG00000163293	NIPAL1	NIPA-like domain containing 1 [Source:HGNC Symbol;Acc:HGNC:27194]
A_04_P020157	8.56771	9.55903	8.45662	9.54294	8.72964	8.72546	8.71821	8.66911	9.03158	8.7106	0.327406	0.405715	0.800531
A_04_P025129	11.1002	10.497	11.1209	10.4831	10.6842	10.6847	10.6433	10.6614	10.8003	10.6684	0.490158	0.566722	0.912641	100355357
A_04_P041389	4.44351	3.7398	4.35094	3.36777	3.09001	3.34625	3.52787	3.3819	3.9755	3.33651	0.0567663	0.095215	0.64216
A_04_P030208	6.55477	5.90441	6.52417	5.69061	5.87732	5.76278	5.82734	5.80659	6.16849	5.81851	0.1627	0.226668	0.784595
A_04_P088277	8.33346	7.38312	8.25363	7.31824	7.49952	7.50345	7.52195	7.40075	7.82211	7.48142	0.260651	0.335863	0.789662	100354787	ENSOCUG00000017632	NUDT12	nudix (nucleoside diphosphate linked moiety X)-type motif 12 [Source:HGNC Symbol;Acc:HGNC:18826]			ENSG00000112874	NUDT12	nudix (nucleoside diphosphate linked moiety X)-type motif 12 [Source:HGNC Symbol;Acc:HGNC:18826]
A_04_P046064	8.50037	7.70064	8.54814	7.75992	8.50904	8.55141	8.46726	8.527	8.12726	8.51368	0.144543	0.205467	1.30714	100338745
A_04_P009356	5.7421	4.54706	5.82913	4.07737	3.65885	4.20238	3.78036	4.05354	5.04891	3.92378	0.0478149	0.0828059	0.458461
A_04_P056363	8.47717	8.91409	8.49352	8.86727	7.45896	7.40522	7.39636	7.37116	8.68801	7.40793	3.79504e-05	0.000254318	0.41177
A_04_P100811	9.49947	8.91181	9.40902	8.79623	8.5839	8.62271	8.48026	8.45062	9.15413	8.53437	0.0139309	0.0303152	0.650779	100352386	ENSOCUG00000002076	DDB2	damage-specific DNA binding protein 2, 48kDa [Source:HGNC Symbol;Acc:HGNC:2718]			ENSG00000134574	DDB2	damage-specific DNA binding protein 2, 48kDa [Source:HGNC Symbol;Acc:HGNC:2718]
A_04_P011933	5.62761	2.40802	5.53007	2.44125	4.58818	4.42504	4.37113	4.57197	4.00174	4.48908	0.61244	0.680523	1.40186
A_04_P027677	12.0866	12.2119	12.1092	12.1764	12.15	12.1216	12.1662	12.1316	12.146	12.1423	0.908641	0.930666	0.997456	100355843	ENSOCUG00000006368	MTCH2	mitochondrial carrier 2 [Source:HGNC Symbol;Acc:HGNC:17587]			ENSG00000109919	MTCH2	mitochondrial carrier 2 [Source:HGNC Symbol;Acc:HGNC:17587]
A_04_P089628	6.42126	6.60593	6.44797	6.51335	5.95277	5.8107	5.80819	5.66329	6.49713	5.80874	7.46689e-05	0.000441969	0.620545
A_04_P013262	3.7323	2.40802	3.41358	2.44125	10.0685	10.0688	10.063	10.0669	2.99878	10.0668	7.77272e-07	1.06204e-05	134.181
A_04_P011133	10.5911	10.6208	10.5703	10.6407	10.1659	10.2173	10.1258	10.1571	10.6057	10.1665	1.97158e-06	2.2758e-05	0.737536	100348510	ENSOCUG00000004206	NDUFAF1	NADH dehydrogenase (ubiquinone) complex I, assembly factor 1 [Source:HGNC Symbol;Acc:HGNC:18828]			ENSG00000137806	NDUFAF1	NADH dehydrogenase (ubiquinone) complex I, assembly factor 1 [Source:HGNC Symbol;Acc:HGNC:18828]
A_04_P012486	5.08586	4.53945	4.96932	4.66374	4.41884	4.1435	4.30201	3.86029	4.81459	4.18116	0.0113623	0.0256899	0.64464		ENSOCUG00000007870	SCN5A	sodium channel, voltage gated, type V alpha subunit [Source:HGNC Symbol;Acc:HGNC:10593]		ENSOCUG00000007870	ENSG00000183873	SCN5A	sodium channel, voltage gated, type V alpha subunit [Source:HGNC Symbol;Acc:HGNC:10593]
A_04_P069340	5.14374	4.77079	4.97727	4.14405	4.27334	4.7997	4.20991	4.55573	4.75896	4.45967	0.289315	0.366404	0.812651
A_04_P044387	10.0542	9.99314	10.1231	9.99334	9.74489	9.76927	9.7362	9.73075	10.041	9.74528	9.20946e-05	0.0005255	0.814682	100357280	ENSOCUG00000007103		Uncharacterized protein [Source:UniProtKB/TrEMBL;Acc:G1SSD7]			ENSG00000146574	CCZ1B	CCZ1 homolog B, vacuolar protein trafficking and biogenesis associated [Source:HGNC Symbol;Acc:HGNC:21717]
A_04_P042727	4.44278	2.40802	4.24381	2.44125	3.20036	3.21697	3.33582	2.65165	3.38396	3.1012	0.640958	0.705466	0.822016	100350454	ENSOCUG00000004389	RAB19	RAB19, member RAS oncogene family [Source:HGNC Symbol;Acc:HGNC:19982]			ENSG00000146955	RAB19	RAB19, member RAS oncogene family [Source:HGNC Symbol;Acc:HGNC:19982]
A_04_P099734	4.94183	4.12745	5.05857	4.3388	2.69484	3.57074	3.23643	3.13149	4.61666	3.15838	0.00238416	0.00729401	0.363925	100339775	ENSOCUG00000012557	SOX6	SRY (sex determining region Y)-box 6 [Source:HGNC Symbol;Acc:HGNC:16421]		ENSOCUG00000012557	ENSG00000110693	SOX6	SRY (sex determining region Y)-box 6 [Source:HGNC Symbol;Acc:HGNC:16421]
A_04_P008455	4.05785	5.87784	3.99537	6.09578	2.87477	3.06825	2.59045	2.9885	5.00671	2.88049	0.0102926	0.0237174	0.229058		ENSOCUG00000015573	MXRA7	matrix-remodelling associated 7 [Source:HGNC Symbol;Acc:HGNC:7541]			ENSG00000182534	MXRA7	matrix-remodelling associated 7 [Source:HGNC Symbol;Acc:HGNC:7541]
A_04_P055922	10.8429	11.0942	10.8963	11.0877	11.0543	11.06	11.0211	11.0104	10.9803	11.0365	0.426951	0.505154	1.03972	100355118	ENSOCUG00000013344	RINT1	RAD50 interactor 1 [Source:HGNC Symbol;Acc:HGNC:21876]			ENSG00000135249	RINT1	RAD50 interactor 1 [Source:HGNC Symbol;Acc:HGNC:21876]
A_04_P012372	11.1525	11.1166	11.1451	11.13	11.0737	11.1534	11.1439	11.1683	11.136	11.1348	0.957501	0.967642	0.999135
A_04_P000006	6.75905	7.41951	6.74606	7.33596	6.37248	6.41054	6.33585	6.2904	7.06515	6.35232	0.00804878	0.0194577	0.610124	100009255
A_04_P020531	6.27389	6.95422	6.34167	6.9984	6.1351	6.07332	6.1085	6.02169	6.64204	6.08465	0.0289931	0.0549983	0.679529
A_04_P057287	6.32904	6.31736	6.13121	6.11565	3.74399	3.85901	3.72687	3.51828	6.22331	3.71204	1.54731e-07	2.92398e-06	0.1754	100341854	ENSOCUG00000011749	AHCYL2	adenosylhomocysteinase-like 2 [Source:HGNC Symbol;Acc:HGNC:22204]		ENSOCUG00000011749	ENSG00000158467	AHCYL2	adenosylhomocysteinase-like 2 [Source:HGNC Symbol;Acc:HGNC:22204]
A_04_P091652	12.5798	13.9427	12.6396	13.9642	12.8711	12.7774	12.8821	12.7023	13.2816	12.8082	0.270935	0.347081	0.720286	100357587	ENSOCUG00000015721	CD180	CD180 molecule [Source:HGNC Symbol;Acc:HGNC:6726]			ENSG00000134061	CD180	CD180 molecule [Source:HGNC Symbol;Acc:HGNC:6726]
A_04_P090542	6.63837	7.23513	6.67298	7.27801	6.01498	5.93403	5.96584	5.75375	6.95612	5.91715	0.00128344	0.00441757	0.486674	100346845	ENSOCUG00000016527	GABBR2	gamma-aminobutyric acid (GABA) B receptor, 2 [Source:HGNC Symbol;Acc:HGNC:4507]		ENSOCUG00000016527	ENSG00000136928	GABBR2	gamma-aminobutyric acid (GABA) B receptor, 2 [Source:HGNC Symbol;Acc:HGNC:4507]
A_04_P077080	12.0907	10.6635	12.0337	10.5688	9.92808	9.94523	9.89244	9.8291	11.3392	9.89871	0.0138136	0.0301099	0.368446	100355759	ENSOCUG00000006593	ILK	integrin-linked kinase [Source:HGNC Symbol;Acc:HGNC:6040]			ENSG00000166333	ILK	integrin-linked kinase [Source:HGNC Symbol;Acc:HGNC:6040]
A_04_P078692	8.28765	8.06134	8.25611	8.04335	6.87307	6.92096	6.82055	6.72032	8.16211	6.83373	2.41933e-06	2.68297e-05	0.398214
A_04_P102412	5.94451	7.06545	5.88637	7.08242	5.33469	5.46366	5.32415	5.53007	6.49469	5.41314	0.0186946	0.0385238	0.472523	100008911	ENSOCUG00000004436	INSR	insulin receptor [Source:HGNC Symbol;Acc:HGNC:6091]			ENSG00000171105	INSR	insulin receptor [Source:HGNC Symbol;Acc:HGNC:6091]
A_04_P043957	3.57851	4.41548	3.94137	4.65542	3.87972	4.32744	3.69513	4.45896	4.14769	4.09031	0.85519	0.887582	0.961006	100348693	ENSOCUG00000007517	C1orf158	chromosome 1 open reading frame 158 [Source:HGNC Symbol;Acc:HGNC:28567]			ENSG00000157330	C1orf158	chromosome 1 open reading frame 158 [Source:HGNC Symbol;Acc:HGNC:28567]
A_04_P059773	7.50863	7.80567	7.49791	7.83704	6.42949	6.48182	6.5164	6.39287	7.66231	6.45514	1.55381e-05	0.000122461	0.433119	100350645	ENSOCUG00000003993	RFTN2	raftlin family member 2 [Source:HGNC Symbol;Acc:HGNC:26402]		ENSOCUG00000003993	ENSG00000162944	RFTN2	raftlin family member 2 [Source:HGNC Symbol;Acc:HGNC:26402]
A_04_P077077	13.7916	12.1407	13.8285	12.1954	11.8576	11.7781	11.9111	11.7249	12.989	11.8179	0.0491001	0.0846184	0.444083	100355759	ENSOCUG00000006593	ILK	integrin-linked kinase [Source:HGNC Symbol;Acc:HGNC:6040]			ENSG00000166333	ILK	integrin-linked kinase [Source:HGNC Symbol;Acc:HGNC:6040]
A_04_P040891	8.54065	7.81768	8.63774	7.69537	9.15623	9.10843	9.07498	9.06475	8.17286	9.1011	0.00881785	0.0209373	1.90295
A_04_P072937	7.91566	8.16807	7.88504	8.11611	6.5191	6.61423	6.40557	6.58776	8.02122	6.53166	2.18358e-06	2.47124e-05	0.356122	100348401	ENSOCUG00000008234	ZADH2	zinc binding alcohol dehydrogenase domain containing 2 [Source:HGNC Symbol;Acc:HGNC:28697]		ENSOCUG00000008234	ENSG00000180011	ZADH2	zinc binding alcohol dehydrogenase domain containing 2 [Source:HGNC Symbol;Acc:HGNC:28697]
A_04_P039492	4.29447	3.0813	3.61902	2.44125	2.9892	3.18055	3.16748	3.19546	3.35901	3.13317	0.589985	0.660073	0.8551	100356340	ENSOCUG00000017171	FGF21	fibroblast growth factor 21 [Source:HGNC Symbol;Acc:HGNC:3678]			ENSG00000105550	FGF21	fibroblast growth factor 21 [Source:HGNC Symbol;Acc:HGNC:3678]
A_04_P033609	3.80186	4.27853	3.33836	4.17762	3.47078	3.53987	3.21021	3.55673	3.89909	3.4444	0.0929345	0.142506	0.729666
A_04_P029292	7.92628	8.28791	7.98367	8.35186	7.55752	7.67412	7.54286	7.69033	8.13743	7.61621	0.0037183	0.0104151	0.69678
A_04_P073549	2.38316	2.40802	2.43718	2.44125	3.99177	3.85059	3.75952	3.70605	2.4174	3.82698	5.7108e-07	8.28543e-06	2.6566	100358269	ENSOCUG00000029185	ATP1A4	ATPase, Na+/K+ transporting, alpha 4 polypeptide [Source:HGNC Symbol;Acc:HGNC:14073]	ENSOCUG00000029185		ENSG00000132681	ATP1A4	ATPase, Na+/K+ transporting, alpha 4 polypeptide [Source:HGNC Symbol;Acc:HGNC:14073]
A_04_P090502	9.46094	8.49497	9.43088	8.52929	8.66366	8.61018	8.59605	8.61713	8.97902	8.62175	0.234133	0.307372	0.780643
A_04_P077868	12.3356	14.0113	12.2636	14.0113	12.6745	12.4634	12.6027	12.4143	13.1555	12.5387	0.261814	0.337049	0.652135	100351402	ENSOCUG00000005173	C16orf70	chromosome 16 open reading frame 70 [Source:HGNC Symbol;Acc:HGNC:29564]			ENSG00000125149	C16orf70	chromosome 16 open reading frame 70 [Source:HGNC Symbol;Acc:HGNC:29564]
A_04_P033021	11.9241	11.4974	11.9028	11.608	12.2502	12.2127	12.2484	12.2091	11.7331	12.2301	0.00355979	0.0100566	1.41128		ENSOCUG00000026506		Uncharacterized protein [Source:UniProtKB/TrEMBL;Acc:G1TFL3]			ENSG00000132341	RAN	RAN, member RAS oncogene family [Source:HGNC Symbol;Acc:HGNC:9846]
A_04_P076792	7.47195	7.4379	7.43677	7.44504	7.61154	7.54178	7.62639	7.54243	7.44791	7.58054	0.00143308	0.0048255	1.09629	100358612	ENSOCUG00000008203	NOP2	NOP2 nucleolar protein [Source:HGNC Symbol;Acc:HGNC:7867]			ENSG00000111641	NOP2	NOP2 nucleolar protein [Source:HGNC Symbol;Acc:HGNC:7867]
A_04_P000596	13.1357	12.8398	13.1079	12.8178	13.2466	13.289	13.2064	13.2579	12.9753	13.25	0.0192655	0.0395175	1.20972	100008686	ENSOCUG00000000339	HNRNPC	Heterogeneous nuclear ribonucleoprotein C [Source:UniProtKB/Swiss-Prot;Acc:O77768]			ENSG00000092199	HNRNPC	heterogeneous nuclear ribonucleoprotein C (C1/C2) [Source:HGNC Symbol;Acc:HGNC:5035]
A_04_P000622	12.4247	10.8514	12.4816	10.8945	9.43106	9.44708	9.42061	9.42777	11.663	9.43163	0.00274189	0.00814802	0.212952	100125988
A_04_P067292	6.00439	5.42587	6.0094	5.40377	5.33113	5.36318	5.37881	5.33965	5.71086	5.35319	0.0818685	0.128562	0.780426	100354247	ENSOCUG00000009610	CUL4A	cullin 4A [Source:HGNC Symbol;Acc:HGNC:2554]			ENSG00000139842	CUL4A	cullin 4A [Source:HGNC Symbol;Acc:HGNC:2554]
A_04_P009136	5.23641	4.43326	5.49418	5.04188	5.96379	6.02819	6.08527	5.99809	5.05143	6.01883	0.00535327	0.0139902	1.95531		ENSOCUG00000015728	GPD1	glycerol-3-phosphate dehydrogenase 1 (soluble) [Source:HGNC Symbol;Acc:HGNC:4455]			ENSG00000167588	GPD1	glycerol-3-phosphate dehydrogenase 1 (soluble) [Source:HGNC Symbol;Acc:HGNC:4455]
A_04_P001241	2.72398	3.7069	2.43718	3.5041	7.10463	7.08915	7.11952	7.1343	3.09304	7.1119	1.17036e-05	9.6763e-05	16.2105	100008761
A_04_P054952	4.66844	3.08074	4.50495	2.96137	3.54253	3.38018	3.29739	3.32447	3.80387	3.38614	0.396073	0.475471	0.7486	100356921	ENSOCUG00000016684		Uncharacterized protein [Source:UniProtKB/TrEMBL;Acc:G1TC55]
A_04_P073152	10.1858	9.68465	10.1419	9.68827	9.92697	9.82161	9.97691	9.76952	9.92514	9.87375	0.736928	0.789237	0.965005	100349912	ENSOCUG00000012736	HSPD1	heat shock 60kDa protein 1 (chaperonin) [Source:HGNC Symbol;Acc:HGNC:5261]			ENSG00000144381	HSPD1	heat shock 60kDa protein 1 (chaperonin) [Source:HGNC Symbol;Acc:HGNC:5261]
A_04_P085552	9.00217	8.6537	8.95457	8.58249	8.84389	8.81547	8.81173	8.73882	8.79823	8.80248	0.969863	0.976753	1.00295	100355926	ENSOCUG00000002775	NSD1	nuclear receptor binding SET domain protein 1 [Source:HGNC Symbol;Acc:HGNC:14234]			ENSG00000165671	NSD1	nuclear receptor binding SET domain protein 1 [Source:HGNC Symbol;Acc:HGNC:14234]
A_04_P092692	9.83718	7.19827	9.80661	7.04575	4.10975	4.10049	3.84743	4.26443	8.47195	4.08053	0.00138644	0.00470174	0.0476485	100353619	ENSOCUG00000008953	SYNPO2	synaptopodin 2 [Source:HGNC Symbol;Acc:HGNC:17732]		ENSOCUG00000008953	ENSG00000172403	SYNPO2	synaptopodin 2 [Source:HGNC Symbol;Acc:HGNC:17732]
A_04_P032147	9.97436	10.7181	9.96048	10.8514	8.79956	8.8652	8.8461	8.78188	10.3761	8.82319	0.000622898	0.00247258	0.340828	100352005	ENSOCUG00000001598	PAM	peptidylglycine alpha-amidating monooxygenase [Source:HGNC Symbol;Acc:HGNC:8596]		ENSOCUG00000001598	ENSG00000145730	PAM	peptidylglycine alpha-amidating monooxygenase [Source:HGNC Symbol;Acc:HGNC:8596]
A_04_P024128	10.6603	10.5429	10.6172	10.5196	10.2023	10.1994	10.1882	10.2211	10.585	10.2028	2.63081e-05	0.000188014	0.767241	100355552
A_04_P054564	7.39213	6.23038	7.27915	6.37083	5.81022	5.89634	5.84484	5.68788	6.81812	5.80982	0.0161325	0.0341269	0.497131		ENSOCUG00000009293		Uncharacterized protein [Source:UniProtKB/TrEMBL;Acc:G1SWY1]			ENSG00000136098	NEK3	NIMA-related kinase 3 [Source:HGNC Symbol;Acc:HGNC:7746]
A_04_P039847	8.64341	8.34563	8.59543	8.3318	8.37489	8.32964	8.40854	8.374	8.47907	8.37177	0.244936	0.319117	0.928323		ENSOCUG00000014806		Uncharacterized protein [Source:UniProtKB/TrEMBL;Acc:G1TW03]			ENSG00000157259	GATAD1	GATA zinc finger domain containing 1 [Source:HGNC Symbol;Acc:HGNC:29941]
A_04_P077922	7.05512	5.2702	7.00342	5.34092	6.97022	7.13978	6.88354	7.11882	6.16741	7.02809	0.137045	0.196739	1.81589
A_04_P058859	2.38316	2.40802	2.43718	2.44125	4.94991	5.0595	4.97603	4.98589	2.4174	4.99283	9.22163e-11	6.59043e-09	5.96049	100352060	ENSOCUG00000000579	TMEM156	transmembrane protein 156 [Source:HGNC Symbol;Acc:HGNC:26260]	ENSOCUG00000000579		ENSG00000121895	TMEM156	transmembrane protein 156 [Source:HGNC Symbol;Acc:HGNC:26260]
A_04_P094549	9.60009	9.28814	9.61177	9.35102	9.95164	9.94189	9.94631	9.92808	9.46275	9.94198	0.00124194	0.00430072	1.39399	100358071	ENSOCUG00000006889	PNPT1	polyribonucleotide nucleotidyltransferase 1 [Source:HGNC Symbol;Acc:HGNC:23166]			ENSG00000138035	PNPT1	polyribonucleotide nucleotidyltransferase 1 [Source:HGNC Symbol;Acc:HGNC:23166]
A_04_P062457	8.23371	7.93103	8.21423	7.83919	7.49211	7.51955	7.4311	7.5101	8.05454	7.48821	0.00141719	0.00478454	0.675335	100338544	ENSOCUG00000014753	TMEM218	transmembrane protein 218 [Source:HGNC Symbol;Acc:HGNC:27344]			ENSG00000150433	TMEM218	transmembrane protein 218 [Source:HGNC Symbol;Acc:HGNC:27344]
A_04_P016914	13.9588	13.3429	13.9752	13.3167	12.9677	12.9556	13.0257	12.9711	13.6484	12.98	0.0111144	0.0252228	0.629202	100350584	ENSOCUG00000013022	RAB1	Ribonuclease A B1; Uncharacterized protein [Source:UniProtKB/TrEMBL;Acc:G1T4J9]			ENSG00000258818	RNASE4	ribonuclease, RNase A family, 4 [Source:HGNC Symbol;Acc:HGNC:10047]
A_04_P006681	5.80999	5.31114	5.76857	5.45192	4.86294	4.8028	4.78603	4.7317	5.5854	4.79587	0.000717691	0.00277868	0.57853
A_04_P019536	4.38904	4.38698	4.41785	4.78824	5.04828	5.19492	4.89004	5.09842	4.49553	5.05792	0.00294684	0.00863442	1.47671
A_04_P093167	4.28849	3.46103	4.47138	3.75597	4.83263	4.91959	4.90123	4.87997	3.99422	4.88336	0.00904586	0.0213691	1.85207	100348493	ENSOCUG00000011794	NUP210L	nucleoporin 210kDa-like [Source:HGNC Symbol;Acc:HGNC:29915]			ENSG00000143552	NUP210L	nucleoporin 210kDa-like [Source:HGNC Symbol;Acc:HGNC:29915]
A_04_P002392	10.5818	9.80343	10.6462	9.92394	9.26013	9.24719	9.3304	9.24314	10.2389	9.27021	0.00448971	0.0121374	0.510987	100008827	ENSOCUG00000011411	AK3	GTP:AMP phosphotransferase AK3, mitochondrial [Source:UniProtKB/TrEMBL;Acc:G1T188]		ENSOCUG00000011411	ENSG00000147853	AK3	adenylate kinase 3 [Source:HGNC Symbol;Acc:HGNC:17376]
A_04_P015486	3.40586	2.97953	3.61795	3.84254	3.71749	3.90032	3.49605	3.7189	3.46147	3.70819	0.266671	0.342426	1.1865
A_04_P042137	3.68449	2.40802	3.55744	2.44125	3.17105	3.0132	2.74345	3.062	3.0228	2.99743	0.945821	0.958683	0.982568
A_04_P034447	3.57032	2.40802	4.87746	2.44125	11.468	11.5494	11.458	11.5212	3.32426	11.4991	8.31964e-06	7.28425e-05	288.989		ENSOCUG00000024480		Uncharacterized protein [Source:UniProtKB/TrEMBL;Acc:G1TS79]	ENSOCUG00000024480		ENSG00000211955	IGHV3-33	immunoglobulin heavy variable 3-33 [Source:HGNC Symbol;Acc:HGNC:5596]
A_04_P030322	4.23999	2.91081	4.23726	2.97876	3.76022	3.72123	3.78933	3.75486	3.5917	3.75641	0.675089	0.735711	1.12094
A_04_P031743	7.89139	8.86438	7.86764	8.81366	9.22255	9.26829	9.2328	9.2317	8.35927	9.23883	0.0193017	0.0395761	1.83982	100328938
A_04_P083414	2.38316	2.40802	2.43718	2.44125	4.34024	4.54776	4.17969	4.47711	2.4174	4.3862	3.51278e-07	5.63294e-06	3.91442		ENSOCUG00000011093	TRAV19	T cell receptor alpha variable 19 [Source:HGNC Symbol;Acc:HGNC:12115]	ENSOCUG00000011093		ENSG00000211799	TRAV19	T cell receptor alpha variable 19 [Source:HGNC Symbol;Acc:HGNC:12115]
(+)E1A_r60_a22	5.03962	5.88776	4.97654	5.81628	4.76067	4.81837	4.7397	4.74556	5.43005	4.76607	0.0351332	0.0643507	0.631137
A_04_P010528	5.2111	4.1104	5.31548	4.0711	4.64318	4.72317	4.74653	4.63815	4.67702	4.68776	0.975855	0.981563	1.00747
A_04_P000888	8.05934	8.88592	8.11984	8.83567	16.8199	16.7049	16.7924	16.6485	8.47519	16.7414	2.83632e-08	7.37932e-07	307.881	100009194	ENSOCUG00000020733	SFTPB	Pulmonary surfactant-associated protein B [Source:UniProtKB/Swiss-Prot;Acc:P15285]	ENSOCUG00000020733		ENSG00000168878	SFTPB	surfactant protein B [Source:HGNC Symbol;Acc:HGNC:10801]
A_04_P095412	8.41176	7.42583	8.46953	7.43998	8.41345	8.41941	8.52115	8.33838	7.93677	8.4231	0.148685	0.210366	1.40087	100358456
A_04_P009572	6.17019	7.68682	6.30559	7.5672	5.71122	5.59119	5.71611	5.49875	6.93245	5.62932	0.0183874	0.0380239	0.405245	100328718
A_04_P054149	9.4707	9.48587	9.44848	9.46705	9.41732	9.44682	9.42704	9.38831	9.46803	9.41987	0.0155475	0.0331439	0.967175		ENSOCUG00000013254	IFNGR1	interferon gamma receptor 1 [Source:HGNC Symbol;Acc:HGNC:5439]			ENSG00000027697	IFNGR1	interferon gamma receptor 1 [Source:HGNC Symbol;Acc:HGNC:5439]
A_04_P076657	5.60532	6.23687	5.48279	6.25378	5.92018	5.95381	5.76687	5.91787	5.89469	5.88968	0.981594	0.986023	0.996535	100346893	ENSOCUG00000016365	SHE	Src homology 2 domain containing E [Source:HGNC Symbol;Acc:HGNC:27004]			ENSG00000169291	SHE	Src homology 2 domain containing E [Source:HGNC Symbol;Acc:HGNC:27004]
A_04_P018631	10.6154	8.646	10.6023	8.65768	8.04977	8.06261	8.02079	7.99631	9.63032	8.03237	0.0300543	0.0566598	0.330345	100355004
A_04_P092865	12.4673	12.0598	12.5486	12.0931	12.0298	12.1075	12.0931	12.0151	12.2922	12.0614	0.121117	0.177725	0.852142	100328699	ENSOCUG00000005858	SNX3	sorting nexin-3 [Source:RefSeq peptide;Acc:NP_001164795]			ENSG00000112335	SNX3	sorting nexin 3 [Source:HGNC Symbol;Acc:HGNC:11174]
A_04_P085670	3.79523	4.34746	3.19596	4.70241	3.51589	4.10905	3.17654	4.18632	4.01027	3.74695	0.543282	0.616741	0.83317
A_04_P067063	2.38316	3.49975	2.43718	3.5958	3.1788	3.43813	3.02314	3.2971	2.97897	3.23429	0.482025	0.559042	1.1936	100351465	ENSOCUG00000005982	B4GALT5	UDP-Gal:betaGlcNAc beta 1,4- galactosyltransferase, polypeptide 5 [Source:HGNC Symbol;Acc:HGNC:928]			ENSG00000158470	B4GALT5	UDP-Gal:betaGlcNAc beta 1,4- galactosyltransferase, polypeptide 5 [Source:HGNC Symbol;Acc:HGNC:928]
A_04_P029934	6.37083	5.33618	6.45506	4.91881	5.96333	5.99906	5.989	5.91395	5.77022	5.96634	0.625669	0.692192	1.14561	100354686	ENSOCUG00000013974	CDKN1B	cyclin-dependent kinase inhibitor 1B (p27, Kip1) [Source:HGNC Symbol;Acc:HGNC:1785]			ENSG00000111276	CDKN1B	cyclin-dependent kinase inhibitor 1B (p27, Kip1) [Source:HGNC Symbol;Acc:HGNC:1785]
A_04_P058272	4.91308	3.95536	4.34479	3.5639	5.48751	5.24109	5.47479	5.15927	4.19428	5.34066	0.00867853	0.02067	2.21358	100346897
A_04_P073761	9.45657	11.1697	9.46557	11.1387	9.69931	9.52548	9.70879	9.56134	10.3076	9.62373	0.213126	0.284315	0.622479	100338069	ENSOCUG00000012177	IQGAP3	IQ motif containing GTPase activating protein 3 [Source:HGNC Symbol;Acc:HGNC:20669]			ENSG00000183856	IQGAP3	IQ motif containing GTPase activating protein 3 [Source:HGNC Symbol;Acc:HGNC:20669]
A_04_P026556	10.5426	10.5934	10.588	10.5502	9.62408	9.76261	9.6794	9.68193	10.5685	9.68701	1.33004e-07	2.59676e-06	0.542792
A_04_P049852	4.96021	4.2693	4.92457	4.40829	4.43765	4.28749	4.17987	4.086	4.64059	4.24775	0.0868988	0.134954	0.761628	100345990
A_04_P004351	9.93231	9.39398	10.0275	9.42037	10.5382	10.505	10.5434	10.4926	9.69355	10.5198	0.00258634	0.00778204	1.77306	100009062	ENSOCUG00000010396	SSB	Sjogren syndrome antigen B (autoantigen La) [Source:HGNC Symbol;Acc:HGNC:11316]			ENSG00000138385	SSB	Sjogren syndrome antigen B (autoantigen La) [Source:HGNC Symbol;Acc:HGNC:11316]
A_04_P073130	8.66272	11.4753	8.71736	11.541	8.61326	8.72214	8.5705	8.60108	10.0991	8.62675	0.120618	0.177098	0.360396
A_04_P085097	10.4948	9.94159	10.5675	9.93116	9.4159	9.40543	9.51955	9.34172	10.2338	9.42065	0.00363922	0.0102341	0.569153	100344401	ENSOCUG00000012462	TMEM237	transmembrane protein 237 [Source:HGNC Symbol;Acc:HGNC:14432]		ENSOCUG00000012462	ENSG00000155755	TMEM237	transmembrane protein 237 [Source:HGNC Symbol;Acc:HGNC:14432]
A_04_P004156	5.25246	6.1992	5.13354	6.09143	4.62314	4.37244	4.31913	4.19923	5.66916	4.37849	0.00438935	0.011918	0.408761	100008670	ENSOCUG00000005953	OXTR	oxytocin receptor [Source:HGNC Symbol;Acc:HGNC:8529]			ENSG00000180914	OXTR	oxytocin receptor [Source:HGNC Symbol;Acc:HGNC:8529]
A_04_P004026	7.07324	7.72105	7.00014	7.7701	6.04968	6.19854	6.05705	6.29605	7.39113	6.15033	0.00114918	0.00404525	0.423137	100008610	ENSOCUG00000006419	DHDH	Oryctolagus cuniculus dihydrodiol dehydrogenase (dimeric) (DHDH), mRNA. [Source:RefSeq mRNA;Acc:NM_001195678]		ENSOCUG00000006419	ENSG00000104808	DHDH	dihydrodiol dehydrogenase (dimeric) [Source:HGNC Symbol;Acc:HGNC:17887]
A_04_P098130	3.80753	3.09352	3.33093	3.0183	3.27474	3.39979	3.20853	3.10893	3.31257	3.248	0.743092	0.794637	0.95623		ENSOCUG00000016144	ATG13	autophagy related 13 [Source:HGNC Symbol;Acc:HGNC:29091]			ENSG00000175224	ATG13	autophagy related 13 [Source:HGNC Symbol;Acc:HGNC:29091]
A_04_P012048	3.84458	4.24796	3.95652	3.52568	3.53483	3.10999	3.49386	3.39177	3.89369	3.38261	0.0279686	0.0534156	0.7017
A_04_P061172	6.64429	7.50613	6.68011	7.52713	6.58583	6.52498	6.63981	6.53106	7.08941	6.57042	0.081536	0.128124	0.697858		ENSOCUG00000006859	FNIP2	folliculin interacting protein 2 [Source:HGNC Symbol;Acc:HGNC:29280]			ENSG00000052795	FNIP2	folliculin interacting protein 2 [Source:HGNC Symbol;Acc:HGNC:29280]
A_04_P002080	7.91173	8.61561	7.87117	8.59186	9.47647	9.52432	9.56784	9.54218	8.24759	9.5277	0.000817202	0.00308286	2.42858	100009405	ENSOCUG00000021541	SHMT1	Serine hydroxymethyltransferase, cytosolic [Source:UniProtKB/Swiss-Prot;Acc:P07511]	ENSOCUG00000021541		ENSG00000176974	SHMT1	serine hydroxymethyltransferase 1 (soluble) [Source:HGNC Symbol;Acc:HGNC:10850]
A_04_P093532	7.55688	6.48422	7.48835	6.53983	9.12528	9.14054	9.10015	9.11097	7.01732	9.11924	0.000366636	0.00161713	4.29279		ENSOCUG00000015431	DOCK10	dedicator of cytokinesis 10 [Source:HGNC Symbol;Acc:HGNC:23479]	ENSOCUG00000015431		ENSG00000135905	DOCK10	dedicator of cytokinesis 10 [Source:HGNC Symbol;Acc:HGNC:23479]
A_04_P099607	11.3963	12.1972	11.4107	12.1868	9.83949	9.84448	9.81171	9.77924	11.7978	9.81873	0.000129518	0.000697125	0.253661
A_04_P026462	3.48593	3.77498	3.7229	3.36707	2.91775	2.92874	2.43556	2.55509	3.58772	2.70928	0.00147211	0.00492969	0.543957
A_04_P094702	7.1958	10.2221	7.24089	10.3031	2.32199	2.4338	2.32237	2.66965	8.74046	2.43695	0.000380171	0.00166639	0.0126607	100340642	ENSOCUG00000017004	TMEM182	transmembrane protein 182 [Source:HGNC Symbol;Acc:HGNC:26391]		ENSOCUG00000017004	ENSG00000170417	TMEM182	transmembrane protein 182 [Source:HGNC Symbol;Acc:HGNC:26391]
A_04_P085177	11.4107	11.2269	11.4221	11.3289	11.6589	11.7017	11.6243	11.7212	11.3472	11.6765	0.000593	0.00237837	1.25648		ENSOCUG00000000925	GGNBP2	gametogenetin binding protein 2 [Source:HGNC Symbol;Acc:HGNC:19357]			ENSG00000278311	GGNBP2	gametogenetin binding protein 2 [Source:HGNC Symbol;Acc:HGNC:19357]
A_04_P030196	12.0433	12.1157	12.0896	12.2139	11.9457	11.8752	11.9121	11.8632	12.1156	11.8991	0.00176969	0.00572636	0.86062	100353052	ENSOCUG00000014789	AMZ2	archaelysin family metallopeptidase 2 [Source:HGNC Symbol;Acc:HGNC:28041]			ENSG00000196704	AMZ2	archaelysin family metallopeptidase 2 [Source:HGNC Symbol;Acc:HGNC:28041]
A_04_P036345	5.02414	5.30751	4.70329	5.7434	5.04151	4.86399	4.95221	5.0542	5.19458	4.97798	0.373016	0.452389	0.860587	100357768
A_04_P001392	4.41092	4.61346	3.59435	4.70938	3.71282	3.81611	3.59597	3.89437	4.33203	3.75482	0.06961	0.112632	0.670259	100008987	ENSOCUG00000010416	KCNJ2	Inward rectifier potassium channel 2 [Source:UniProtKB/Swiss-Prot;Acc:P49656]			ENSG00000123700	KCNJ2	potassium channel, inwardly rectifying subfamily J, member 2 [Source:HGNC Symbol;Acc:HGNC:6263]
A_04_P066035	8.46245	8.70146	8.49535	8.95706	8.68736	8.64494	8.64989	8.60384	8.65408	8.64651	0.949773	0.961599	0.994766
A_04_P028603	7.77856	6.19535	7.75018	6.20483	6.24707	6.22802	6.37	6.17673	6.98223	6.25546	0.160118	0.223671	0.604254	100347918	ENSOCUG00000002670	NUDT9	nudix (nucleoside diphosphate linked moiety X)-type motif 9 [Source:HGNC Symbol;Acc:HGNC:8056]			ENSG00000170502	NUDT9	nudix (nucleoside diphosphate linked moiety X)-type motif 9 [Source:HGNC Symbol;Acc:HGNC:8056]
A_04_P052097	8.24869	7.77997	8.10087	7.78523	7.15185	7.21683	7.08542	7.10901	7.97869	7.14078	0.000442307	0.0018836	0.559453	100339367	ENSOCUG00000004683	ADARB1	adenosine deaminase, RNA-specific, B1 [Source:HGNC Symbol;Acc:HGNC:226]			ENSG00000197381	ADARB1	adenosine deaminase, RNA-specific, B1 [Source:HGNC Symbol;Acc:HGNC:226]
A_04_P026493	5.8143	6.04319	5.90859	6.34143	3.95726	4.22627	3.82263	4.32557	6.02688	4.08293	2.15352e-05	0.000159655	0.259905
A_04_P100279	2.38316	2.40802	2.43718	2.44125	6.50499	6.58401	6.57488	6.56704	2.4174	6.55773	1.73651e-12	2.34686e-10	17.6345		ENSOCUG00000009917	DNAH3	dynein, axonemal, heavy chain 3 [Source:HGNC Symbol;Acc:HGNC:2949]	ENSOCUG00000009917		ENSG00000158486	DNAH3	dynein, axonemal, heavy chain 3 [Source:HGNC Symbol;Acc:HGNC:2949]
A_04_P002776	8.98728	9.23995	9.05812	9.25248	8.56094	8.53222	8.51343	8.58758	9.13445	8.54854	0.00013609	0.000725761	0.666227	100009523	ENSOCUG00000006018	HMOX2	Oryctolagus cuniculus heme oxygenase (decycling) 2 (HMOX2), mRNA. [Source:RefSeq mRNA;Acc:NM_001082747]			ENSG00000103415	HMOX2	heme oxygenase 2 [Source:HGNC Symbol;Acc:HGNC:5014]
A_04_P011136	3.77084	4.00357	3.15631	4.14858	3.05919	3.44558	2.66234	3.52775	3.76982	3.17372	0.0903021	0.13925	0.661536
A_04_P032493	3.72475	2.40802	3.13662	3.38597	2.59535	2.7825	2.80138	2.98497	3.16384	2.79105	0.2466	0.320901	0.772287
A_04_P081899	11.4268	10.2283	11.4188	10.3149	9.22629	9.16703	9.22753	9.21064	10.8472	9.20787	0.00265213	0.00793696	0.321005	100008666	ENSOCUG00000002613	VCAN	versican [Source:HGNC Symbol;Acc:HGNC:2464]		ENSOCUG00000002613	ENSG00000038427	VCAN	versican [Source:HGNC Symbol;Acc:HGNC:2464]
A_04_P086127	7.32101	6.6378	7.37312	6.96088	7.07131	7.00565	7.23949	7.11299	7.07321	7.10736	0.854634	0.887123	1.02396	100358681	ENSOCUG00000013306	ARID2	AT rich interactive domain 2 (ARID, RFX-like) [Source:HGNC Symbol;Acc:HGNC:18037]			ENSG00000189079	ARID2	AT rich interactive domain 2 (ARID, RFX-like) [Source:HGNC Symbol;Acc:HGNC:18037]
A_04_P099917	9.96864	11.8989	9.94248	11.9247	10.8374	10.8181	10.8181	10.8168	10.9337	10.8226	0.850557	0.883789	0.925886	100344573	ENSOCUG00000013752	TGIF1	TGFB-induced factor homeobox 1 [Source:HGNC Symbol;Acc:HGNC:11776]	ENSOCUG00000013752		ENSG00000177426	TGIF1	TGFB-induced factor homeobox 1 [Source:HGNC Symbol;Acc:HGNC:11776]
A_04_P019546	6.73384	7.32388	6.70334	7.39462	6.19357	6.12345	6.06259	6.06294	7.03892	6.11064	0.00262386	0.00787272	0.525484
A_04_P065022	12.2577	13.5148	12.1524	13.6358	11.2252	11.0198	11.1844	10.9271	12.8902	11.0891	0.00424221	0.0115983	0.286962	100337966	ENSOCUG00000008113	UQCRB	ubiquinol-cytochrome c reductase binding protein [Source:HGNC Symbol;Acc:HGNC:12582]			ENSG00000156467	UQCRB	ubiquinol-cytochrome c reductase binding protein [Source:HGNC Symbol;Acc:HGNC:12582]
A_04_P081010	8.42006	7.55914	8.33085	7.4144	9.64185	9.55158	9.61499	9.50603	7.93111	9.57861	0.000733327	0.00282756	3.13291
A_04_P014488	5.27549	5.86152	5.22135	5.79378	14.6592	14.584	14.6648	14.5389	5.53803	14.6117	2.99483e-09	1.16614e-07	538.836
A_04_P059394	3.81552	4.75679	3.12578	4.80289	3.59112	3.02314	3.09336	2.82153	4.12525	3.13229	0.0626889	0.103301	0.502447
A_04_P018111	11.566	11.3732	11.5169	11.3963	11.9324	11.8547	11.8929	11.8041	11.4631	11.871	0.000279525	0.00130196	1.32675		ENSOCUG00000010123	CD9	CD9 molecule [Source:HGNC Symbol;Acc:HGNC:1709]			ENSG00000010278	CD9	CD9 molecule [Source:HGNC Symbol;Acc:HGNC:1709]
A_04_P061992	5.80736	6.18626	5.79295	6.20427	5.62555	5.70323	5.63712	5.73258	5.99771	5.67462	0.0328272	0.0608652	0.799356	100349104	ENSOCUG00000010469	SLC22A23	solute carrier family 22, member 23 [Source:HGNC Symbol;Acc:HGNC:21106]			ENSG00000137266	SLC22A23	solute carrier family 22, member 23 [Source:HGNC Symbol;Acc:HGNC:21106]
A_04_P051802	4.13764	3.72123	3.5204	4.23726	3.08074	3.58592	3.30855	3.4322	3.90413	3.35185	0.0331446	0.0613456	0.681941	100342110	ENSOCUG00000006829	ARHGEF37	Rho guanine nucleotide exchange factor (GEF) 37 [Source:HGNC Symbol;Acc:HGNC:34430]			ENSG00000183111	ARHGEF37	Rho guanine nucleotide exchange factor (GEF) 37 [Source:HGNC Symbol;Acc:HGNC:34430]
A_04_P051962	9.34172	9.07334	9.35242	9.15735	9.21586	9.27457	9.24352	9.2856	9.23121	9.25488	0.749662	0.799988	1.01655	100338263	ENSOCUG00000000673	GEMIN2	gem (nuclear organelle) associated protein 2 [Source:HGNC Symbol;Acc:HGNC:10884]			ENSG00000092208	GEMIN2	gem (nuclear organelle) associated protein 2 [Source:HGNC Symbol;Acc:HGNC:10884]
A_04_P058912	3.1788	4.01973	2.92859	4.123	7.18859	7.18992	7.0766	7.01468	3.56253	7.11745	2.27232e-05	0.000166895	11.7527	100349194	ENSOCUG00000013801	SHCBP1	SHC SH2-domain binding protein 1 [Source:HGNC Symbol;Acc:HGNC:29547]	ENSOCUG00000013801		ENSG00000171241	SHCBP1	SHC SH2-domain binding protein 1 [Source:HGNC Symbol;Acc:HGNC:29547]
A_04_P099921	8.24285	8.9901	8.27641	9.06652	10.0836	10.0677	10.059	10.0926	8.64397	10.0757	0.000668972	0.00262636	2.69777	100344573	ENSOCUG00000013752	TGIF1	TGFB-induced factor homeobox 1 [Source:HGNC Symbol;Acc:HGNC:11776]	ENSOCUG00000013752		ENSG00000177426	TGIF1	TGFB-induced factor homeobox 1 [Source:HGNC Symbol;Acc:HGNC:11776]
A_04_P086988	12.5335	10.9368	12.5165	10.9965	11.1517	11.1584	11.1782	11.1098	11.7458	11.1495	0.23361	0.306778	0.661447	100337820	ENSOCUG00000012639	LMO4	LIM domain only 4 [Source:HGNC Symbol;Acc:HGNC:6644]			ENSG00000143013	LMO4	LIM domain only 4 [Source:HGNC Symbol;Acc:HGNC:6644]
A_04_P100831	4.74384	4.69754	4.88989	4.79347	5.52147	5.36594	5.51417	5.38515	4.78119	5.44668	2.71577e-05	0.000192976	1.58611
A_04_P018571	7.44293	7.43085	7.48722	7.31256	7.55601	7.6108	7.55601	7.62474	7.41839	7.58689	0.00660458	0.0165893	1.12389	100341882
A_04_P005983	5.7564	6.31621	5.79164	6.42176	5.44362	5.38018	5.42213	5.36178	6.0715	5.40193	0.00853575	0.0204128	0.628692
A_04_P055629	11.0756	11.122	11.123	11.0835	11.237	11.2202	11.2211	11.2424	11.101	11.2302	8.11462e-05	0.000474637	1.09366		ENSOCUG00000026875		Uncharacterized protein [Source:UniProtKB/TrEMBL;Acc:G1TZR3]			ENSG00000160679	CHTOP	chromatin target of PRMT1 [Source:HGNC Symbol;Acc:HGNC:24511]
A_04_P095001	6.57098	6.87985	6.54002	6.77997	5.99809	6.08688	5.98869	5.9748	6.69271	6.01211	0.000214338	0.00105061	0.62391	100343483	ENSOCUG00000015208	MB21D2	Mab-21 domain containing 2 [Source:HGNC Symbol;Acc:HGNC:30438]			ENSG00000180611	MB21D2	Mab-21 domain containing 2 [Source:HGNC Symbol;Acc:HGNC:30438]
A_04_P064417	7.87753	8.16146	7.83862	8.20562	6.99814	6.91167	6.91681	6.82749	8.02081	6.91353	3.40646e-05	0.000232288	0.464169		ENSOCUG00000010395	STARD5	StAR-related lipid transfer (START) domain containing 5 [Source:HGNC Symbol;Acc:HGNC:18065]		ENSOCUG00000010395	ENSG00000172345	STARD5	StAR-related lipid transfer (START) domain containing 5 [Source:HGNC Symbol;Acc:HGNC:18065]
A_04_P100775	3.33043	3.30579	3.81586	3.35798	4.21649	4.31295	4.34087	4.2182	3.45252	4.27213	0.00062234	0.00247065	1.76493	100345352	ENSOCUG00000014876	ARL5B	ADP-ribosylation factor-like 5B [Source:HGNC Symbol;Acc:HGNC:23052]	ENSOCUG00000014876		ENSG00000165997	ARL5B	ADP-ribosylation factor-like 5B [Source:HGNC Symbol;Acc:HGNC:23052]
A_04_P005965	8.60206	10.1684	8.58801	10.2057	8.69241	8.58495	8.6652	8.5648	9.39104	8.62684	0.148217	0.209832	0.588781
A_04_P081363	11.0326	11.064	11.0663	11.0498	9.69052	9.73025	9.61473	9.61301	11.0532	9.66213	6.79997e-09	2.27976e-07	0.381288	100342914	ENSOCUG00000004456	MAGED2	melanoma antigen family D2 [Source:HGNC Symbol;Acc:HGNC:16353]		ENSOCUG00000004456	ENSG00000102316	MAGED2	melanoma antigen family D2 [Source:HGNC Symbol;Acc:HGNC:16353]
A_04_P017401	9.05907	9.8565	9.01286	9.8381	9.59331	9.6335	9.55789	9.53295	9.44163	9.57941	0.579751	0.650257	1.10021
A_04_P057394	9.31861	8.95186	9.36911	8.97031	9.42318	9.48559	9.36098	9.44588	9.15247	9.42891	0.0516069	0.0881234	1.2112	100351436	ENSOCUG00000003686	USP8	ubiquitin specific peptidase 8 [Source:HGNC Symbol;Acc:HGNC:12631]			ENSG00000138592	USP8	ubiquitin specific peptidase 8 [Source:HGNC Symbol;Acc:HGNC:12631]
A_04_P074204	4.19163	6.21903	4.30623	8.612	4.17969	3.82674	3.52249	3.23553	5.83222	3.69111	0.0890416	0.137697	0.226705		ENSOCUG00000008173	OPN1SW	opsin 1 (cone pigments), short-wave-sensitive [Source:HGNC Symbol;Acc:HGNC:1012]			ENSG00000128617	OPN1SW	opsin 1 (cone pigments), short-wave-sensitive [Source:HGNC Symbol;Acc:HGNC:1012]
A_04_P051439	8.65898	8.05813	8.66871	7.92418	8.71634	8.6373	8.67548	8.60876	8.3275	8.65947	0.143792	0.204636	1.25873
A_04_P048758	3.76336	3.77515	3.02635	4.31265	7.04763	7.10993	7.03171	7.06048	3.71938	7.06244	1.50922e-05	0.000119489	10.1475	100338492	ENSOCUG00000004964	OCLN	occludin [Source:HGNC Symbol;Acc:HGNC:8104]	ENSOCUG00000004964		ENSG00000197822	OCLN	occludin [Source:HGNC Symbol;Acc:HGNC:8104]
A_04_P090074	8.57688	8.52731	8.64693	8.4927	8.38823	8.3665	8.31013	8.37745	8.56096	8.36058	0.00180621	0.00582284	0.870322		ENSOCUG00000008585	ANGEL2	angel homolog 2 (Drosophila) [Source:HGNC Symbol;Acc:HGNC:30534]			ENSG00000174606	ANGEL2	angel homolog 2 (Drosophila) [Source:HGNC Symbol;Acc:HGNC:30534]
A_04_P050818	7.81721	7.69628	7.80001	7.77788	5.91473	5.9073	6.02233	6.08657	7.77284	5.98273	3.57924e-08	8.93729e-07	0.289149	100347369	ENSOCUG00000029054	ZNF510	zinc finger protein 510 [Source:HGNC Symbol;Acc:HGNC:29161]		ENSOCUG00000029054	ENSG00000081386	ZNF510	zinc finger protein 510 [Source:HGNC Symbol;Acc:HGNC:29161]
A_04_P033356	2.38316	2.40802	2.43718	2.44125	4.09853	4.05527	3.90058	3.77877	2.4174	3.95829	8.4041e-07	1.13208e-05	2.90973
A_04_P094143	8.91396	8.65804	8.98461	8.77259	8.4406	8.5217	8.4232	8.43837	8.8323	8.45597	0.00261315	0.0078494	0.770395	100339904
A_04_P031627	2.38316	2.40802	2.43718	3.56003	4.51685	4.59445	4.60443	4.41203	2.6971	4.53194	0.000745995	0.00286717	3.56733
A_04_P098402	7.08576	6.83466	7.05897	6.88684	6.04944	6.08904	5.99896	5.96719	6.96656	6.02616	8.76978e-06	7.61312e-05	0.52109	100348779	ENSOCUG00000024138
A_04_P055570	6.30033	5.65213	6.38776	5.86769	6.45374	6.51463	6.36752	6.49252	6.05198	6.4571	0.0633178	0.104135	1.32421	100357283	ENSOCUG00000001975	ERICH1	glutamate-rich 1 [Source:HGNC Symbol;Acc:HGNC:27234]			ENSG00000104714	ERICH1	glutamate-rich 1 [Source:HGNC Symbol;Acc:HGNC:27234]
A_04_P079599	8.34697	9.48306	8.40213	9.49867	9.96123	9.99352	9.97436	9.92476	8.93271	9.96347	0.0187585	0.0386372	2.0431	100345705	ENSOCUG00000014765	ZBTB41	zinc finger and BTB domain containing 41 [Source:HGNC Symbol;Acc:HGNC:24819]			ENSG00000177888	ZBTB41	zinc finger and BTB domain containing 41 [Source:HGNC Symbol;Acc:HGNC:24819]
A_04_P031772	10.8193	11.0505	10.7797	11.0962	10.8326	10.8621	10.8525	10.8151	10.9365	10.8406	0.279724	0.356277	0.935711	100358813	ENSOCUG00000014607	YWHAE	tyrosine 3-monooxygenase/tryptophan 5-monooxygenase activation protein, epsilon [Source:HGNC Symbol;Acc:HGNC:12851]			ENSG00000108953	YWHAE	tyrosine 3-monooxygenase/tryptophan 5-monooxygenase activation protein, epsilon [Source:HGNC Symbol;Acc:HGNC:12851]
A_04_P006717	2.38316	2.92252	2.43718	3.02422	3.40882	3.35729	3.46913	3.6387	2.69177	3.46848	0.00441839	0.0119837	1.71322
A_04_P004376	2.38316	4.38595	2.43718	5.07328	5.06692	5.17061	5.10598	5.26986	3.56989	5.15334	0.0603124	0.10013	2.99685		ENSOCUG00000017128	NMU	neuromedin U [Source:HGNC Symbol;Acc:HGNC:7859]			ENSG00000109255	NMU	neuromedin U [Source:HGNC Symbol;Acc:HGNC:7859]
A_04_P071647	5.83621	5.62492	5.6408	5.81192	5.61113	5.69659	5.61647	5.55491	5.72846	5.61978	0.133712	0.192826	0.927432	100341483	ENSOCUG00000000361	ARID3C	AT rich interactive domain 3C (BRIGHT-like) [Source:HGNC Symbol;Acc:HGNC:21209]			ENSG00000205143	ARID3C	AT rich interactive domain 3C (BRIGHT-like) [Source:HGNC Symbol;Acc:HGNC:21209]
A_04_P006688	5.53034	3.98845	5.54448	4.41998	4.81903	4.81515	4.87028	4.72679	4.87081	4.80781	0.878802	0.906763	0.957272
A_04_P082550	2.38316	2.40802	2.43718	2.44125	5.05244	5.1261	5.32298	5.1976	2.4174	5.17478	6.55678e-09	2.22182e-07	6.76167		ENSOCUG00000006774	SPEF2	sperm flagellar 2 [Source:HGNC Symbol;Acc:HGNC:26293]	ENSOCUG00000006774		ENSG00000152582	SPEF2	sperm flagellar 2 [Source:HGNC Symbol;Acc:HGNC:26293]
A_04_P049192	4.52744	3.57255	4.37984	3.59289	13.289	13.2537	13.2502	13.1934	4.01818	13.2466	2.90104e-08	7.53078e-07	599.824		ENSOCUG00000024933		Uncharacterized protein [Source:UniProtKB/TrEMBL;Acc:G1TRG5]	ENSOCUG00000024933		ENSG00000211964	IGHV3-48	immunoglobulin heavy variable 3-48 [Source:HGNC Symbol;Acc:HGNC:5606]
A_04_P064016	4.14147	3.62266	4.32619	3.6138	3.37646	3.39457	3.09388	3.35446	3.92603	3.30484	0.0189343	0.0389432	0.650136	100350033	ENSOCUG00000014117	HSPA12A	heat shock 70kDa protein 12A [Source:HGNC Symbol;Acc:HGNC:19022]			ENSG00000165868	HSPA12A	heat shock 70kDa protein 12A [Source:HGNC Symbol;Acc:HGNC:19022]
A_04_P031974	9.39295	8.50293	9.28967	8.58637	7.55841	7.54148	7.46432	7.47957	8.94298	7.51095	0.000844185	0.00316335	0.370608	100338727
A_04_P081862	4.48011	3.89868	4.3718	5.02924	3.34819	3.25488	3.41387	3.25116	4.44496	3.31702	0.00302661	0.00881806	0.45757	100341473	ENSOCUG00000003696	PCNX	pecanex homolog (Drosophila) [Source:HGNC Symbol;Acc:HGNC:19740]		ENSOCUG00000003696	ENSG00000100731	PCNX	pecanex homolog (Drosophila) [Source:HGNC Symbol;Acc:HGNC:19740]
A_04_P020739	3.70041	4.39347	3.39536	3.97948	3.24801	3.44032	3.16051	3.40623	3.86718	3.31377	0.0471118	0.0817759	0.681405
A_04_P034777	6.44371	6.97573	6.32576	6.97183	7.43652	7.38618	7.45398	7.35899	6.67926	7.40892	0.00559687	0.0145191	1.65825
A_04_P048257	5.70139	5.7731	5.60249	5.58481	4.94374	4.84192	4.85422	4.99416	5.66545	4.90851	1.15434e-05	9.56662e-05	0.591751
A_04_P022309	12.5818	11.2137	12.5433	11.2528	11.4928	11.4753	11.4056	11.4404	11.8979	11.4535	0.291612	0.368753	0.734906	100348492	ENSOCUG00000025786
A_04_P056457	8.68085	8.34697	8.67722	8.36038	8.85541	8.84893	8.85629	8.89542	8.51636	8.86401	0.0103735	0.0238643	1.27249
A_04_P032509	7.11465	8.20331	7.11758	8.33992	7.53287	7.49535	7.61305	7.53812	7.69387	7.54485	0.672612	0.733858	0.901863
A_04_P003348	12.8854	11.7861	12.938	11.8983	10.9406	10.9397	10.9236	10.9102	12.3769	10.9285	0.00341585	0.00971925	0.366426	100009098	ENSOCUG00000007802	CAST	calpastatin [Source:HGNC Symbol;Acc:HGNC:1515]		ENSOCUG00000007802	ENSG00000153113	CAST	calpastatin [Source:HGNC Symbol;Acc:HGNC:1515]
A_04_P031272	3.58798	2.40802	3.73373	2.44125	8.23863	8.34023	8.23057	8.27903	3.04274	8.27211	6.57184e-06	6.01158e-05	37.5143
A_04_P097963	7.79817	9.75433	7.82711	9.78629	7.98035	7.96699	7.98801	7.96814	8.79148	7.97587	0.199128	0.268616	0.56817
A_04_P065328	2.97093	2.40802	2.43718	2.44125	2.70761	3.28103	2.84824	3.65578	2.56434	3.12316	0.0706105	0.113829	1.47306	100349381	ENSOCUG00000016389	SLC17A6	solute carrier family 17 (vesicular glutamate transporter), member 6 [Source:HGNC Symbol;Acc:HGNC:16703]			ENSG00000091664	SLC17A6	solute carrier family 17 (vesicular glutamate transporter), member 6 [Source:HGNC Symbol;Acc:HGNC:16703]
A_04_P004562	9.33907	9.00971	9.36983	9.0871	9.68678	9.71024	9.75523	9.66677	9.20143	9.70475	0.00155297	0.00514978	1.41748	100009553	ENSOCUG00000024454
A_04_P087877	4.69286	2.93864	4.4432	3.07659	3.96063	3.62266	3.79362	3.29591	3.78782	3.66821	0.809922	0.850462	0.920432	100355499	ENSOCUG00000006435	DEDD2	death effector domain containing 2 [Source:HGNC Symbol;Acc:HGNC:24450]			ENSG00000160570	DEDD2	death effector domain containing 2 [Source:HGNC Symbol;Acc:HGNC:24450]
A_04_P033095	13.3429	12.0808	13.3678	12.1232	10.4303	10.4018	10.4072	10.3144	12.7287	10.3884	0.000657798	0.00258891	0.197473	100346982
A_04_P020372	3.82034	3.7486	3.74399	3.23001	3.68855	3.05124	3.6151	2.98801	3.63574	3.33572	0.237498	0.310897	0.812246
A_04_P010406	15.9973	15.4428	15.9183	15.6037	15.4468	15.4566	15.4253	15.4638	15.7405	15.4481	0.0670026	0.109094	0.816547	100357493	ENSOCUG00000006620		Ribosomal protein [Source:UniProtKB/TrEMBL;Acc:G1TY53]			ENSG00000198755	RPL10A	ribosomal protein L10a [Source:HGNC Symbol;Acc:HGNC:10299]
A_04_P087844	6.89828	6.11182	6.93541	5.92748	6.52685	6.53565	6.58533	6.52299	6.46825	6.54271	0.785991	0.830465	1.05297	100353071	ENSOCUG00000002393	FAM58A	family with sequence similarity 58, member A [Source:HGNC Symbol;Acc:HGNC:28434]			ENSG00000262919	FAM58A	family with sequence similarity 58, member A [Source:HGNC Symbol;Acc:HGNC:28434]
A_04_P042054	6.74634	6.74361	6.76883	6.84026	7.29672	7.28417	7.3161	7.38938	6.77476	7.32159	2.86269e-06	3.08118e-05	1.46088	100347715	ENSOCUG00000010420		Uncharacterized protein [Source:UniProtKB/TrEMBL;Acc:G1SZ88]			ENSG00000079974	RABL2B	RAB, member of RAS oncogene family-like 2B [Source:HGNC Symbol;Acc:HGNC:9800]
A_04_P018943	2.38316	2.40802	2.43718	2.44125	3.65818	3.51488	3.45928	3.44485	2.4174	3.5193	6.0946e-07	8.71844e-06	2.14636
A_04_P094304	6.821	7.02201	6.94437	7.20859	6.37507	6.41304	6.2946	6.35371	6.99899	6.35911	0.000282694	0.00131408	0.641764
A_04_P077757	11.348	11.4371	11.3688	11.4489	11.0198	11.1064	11.0479	11.0704	11.4007	11.0611	3.37248e-05	0.000230266	0.790281	100352304	ENSOCUG00000003726		Uncharacterized protein [Source:UniProtKB/TrEMBL;Acc:G1SKA0]			ENSG00000119185	ITGB1BP1	integrin beta 1 binding protein 1 [Source:HGNC Symbol;Acc:HGNC:23927]
A_04_P086987	12.3908	10.7305	12.3552	10.7606	11.0211	10.9779	10.9874	10.9121	11.5593	10.9746	0.260305	0.335492	0.666804	100337820	ENSOCUG00000012639	LMO4	LIM domain only 4 [Source:HGNC Symbol;Acc:HGNC:6644]			ENSG00000143013	LMO4	LIM domain only 4 [Source:HGNC Symbol;Acc:HGNC:6644]
A_04_P040032	3.72107	3.8025	3.63558	3.1593	6.05819	6.00887	6.20366	6.09201	3.57962	6.09068	2.901e-06	3.11373e-05	5.70041
A_04_P024887	3.62796	2.40802	3.30207	3.30894	2.66534	2.7288	2.85211	2.75181	3.16175	2.74951	0.17127	0.236681	0.751458
A_04_P048363	4.42725	5.16283	4.19289	5.11142	4.01941	3.60236	3.68723	3.73844	4.7236	3.76186	0.0100866	0.0233429	0.513439	100343587	ENSOCUG00000001071	OR4K15	olfactory receptor, family 4, subfamily K, member 15 [Source:HGNC Symbol;Acc:HGNC:15353]			ENSG00000169488	OR4K15	olfactory receptor, family 4, subfamily K, member 15 [Source:HGNC Symbol;Acc:HGNC:15353]
A_04_P067618	9.01115	8.41645	9.018	8.40571	8.38624	8.39245	8.4192	8.36038	8.71283	8.38957	0.11365	0.16849	0.799262	100341571	ENSOCUG00000003064	NUP153	nucleoporin 153kDa [Source:HGNC Symbol;Acc:HGNC:8062]			ENSG00000124789	NUP153	nucleoporin 153kDa [Source:HGNC Symbol;Acc:HGNC:8062]
A_04_P010291	12.5188	14.5597	12.4684	14.5152	12.8613	12.8023	12.8254	12.7974	13.5155	12.8216	0.284347	0.361158	0.618168
A_04_P082958	12.0351	11.9731	12.0523	11.9486	13.6699	13.7383	13.6013	13.7227	12.0023	13.6831	1.1417e-08	3.47543e-07	3.20597	100338164	ENSOCUG00000016085	SERP1	stress-associated endoplasmic reticulum protein 1 [Source:HGNC Symbol;Acc:HGNC:10759]	ENSOCUG00000016085		ENSG00000120742	SERP1	stress-associated endoplasmic reticulum protein 1 [Source:HGNC Symbol;Acc:HGNC:10759]
A_04_P091808	7.87807	7.24789	7.98092	7.10833	8.38104	8.38401	8.46545	8.28501	7.5538	8.37888	0.0100602	0.0232993	1.77163	100341974	ENSOCUG00000004667	FUT8	fucosyltransferase 8 (alpha (1,6) fucosyltransferase) [Source:HGNC Symbol;Acc:HGNC:4019]			ENSG00000033170	FUT8	fucosyltransferase 8 (alpha (1,6) fucosyltransferase) [Source:HGNC Symbol;Acc:HGNC:4019]
A_04_P037722	3.86338	4.5866	4.16207	4.71877	3.67166	3.95394	3.55647	3.7375	4.3327	3.72989	0.0301773	0.0568565	0.658469		ENSOCUG00000016715	RBM44	RNA binding motif protein 44 [Source:HGNC Symbol;Acc:HGNC:24756]			ENSG00000177483	RBM44	RNA binding motif protein 44 [Source:HGNC Symbol;Acc:HGNC:24756]
A_04_P095996	8.51591	7.74755	8.58967	7.83954	8.35857	8.39423	8.32713	8.3717	8.17317	8.36291	0.423433	0.501838	1.14056	100348004	ENSOCUG00000010793	GTPBP8	GTP-binding protein 8 (putative) [Source:HGNC Symbol;Acc:HGNC:25007]			ENSG00000163607	GTPBP8	GTP-binding protein 8 (putative) [Source:HGNC Symbol;Acc:HGNC:25007]
A_04_P083147	9.39376	8.76447	9.45609	8.70771	9.13013	9.13229	9.05459	9.06536	9.08051	9.09559	0.942527	0.956154	1.01051	100341677	ENSOCUG00000008936	H2AFY	H2A histone family, member Y [Source:HGNC Symbol;Acc:HGNC:4740]			ENSG00000113648	H2AFY	H2A histone family, member Y [Source:HGNC Symbol;Acc:HGNC:4740]
A_04_P038812	5.13923	5.56838	5.02754	5.44721	10.7767	10.7927	10.8403	10.7146	5.29559	10.7811	1.16762e-08	3.52655e-07	44.8016		ENSOCUG00000012882		Uncharacterized protein [Source:UniProtKB/TrEMBL;Acc:G1T493]	ENSOCUG00000012882		ENSG00000211941	IGHV3-11	immunoglobulin heavy variable 3-11 (gene/pseudogene) [Source:HGNC Symbol;Acc:HGNC:5580]
A_04_P003713	3.98788	5.51841	4.26187	6.5336	5.78521	5.90997	5.95481	5.83892	5.07544	5.87223	0.225905	0.298489	1.73723	100009572	ENSOCUG00000016660	SFRP2	secreted frizzled-related protein 2 [Source:HGNC Symbol;Acc:HGNC:10777]	ENSOCUG00000016660		ENSG00000145423	SFRP2	secreted frizzled-related protein 2 [Source:HGNC Symbol;Acc:HGNC:10777]
A_04_P082214	7.65109	8.30133	7.66095	8.2614	9.45801	9.45067	9.49623	9.38116	7.96869	9.44652	0.000189047	0.000947838	2.78529	100355614	ENSOCUG00000001875	TSPAN12	tetraspanin 12 [Source:HGNC Symbol;Acc:HGNC:21641]	ENSOCUG00000001875		ENSG00000106025	TSPAN12	tetraspanin 12 [Source:HGNC Symbol;Acc:HGNC:21641]
A_04_P057677	7.18302	8.21566	7.20249	8.12083	6.8451	6.72725	6.80449	6.74304	7.6805	6.77997	0.0191928	0.0393962	0.53569	100345994	ENSOCUG00000002944	SLC34A2	solute carrier family 34 (type II sodium/phosphate cotransporter), member 2 [Source:HGNC Symbol;Acc:HGNC:11020]			ENSG00000157765	SLC34A2	solute carrier family 34 (type II sodium/phosphate cotransporter), member 2 [Source:HGNC Symbol;Acc:HGNC:11020]
A_04_P068237	10.8417	10.3816	10.9071	10.3573	10.965	11.2008	11.0042	11.1547	10.6219	11.0812	0.0265791	0.0512816	1.37483		ENSOCUG00000012757	NUP205	nucleoporin 205kDa [Source:HGNC Symbol;Acc:HGNC:18658]			ENSG00000155561	NUP205	nucleoporin 205kDa [Source:HGNC Symbol;Acc:HGNC:18658]
A_04_P102362	6.40577	6.06816	6.50762	5.92845	6.04474	5.8923	6.05502	5.90291	6.2275	5.97374	0.12821	0.186331	0.838711
A_04_P039543	2.38316	2.40802	2.43718	2.44125	3.40236	3.67419	2.97673	3.37993	2.4174	3.3583	0.000621672	0.00246856	1.91972		ENSOCUG00000012312	CLEC4D	C-type lectin domain family 4, member D [Source:HGNC Symbol;Acc:HGNC:14554]	ENSOCUG00000012312		ENSG00000166527	CLEC4D	C-type lectin domain family 4, member D [Source:HGNC Symbol;Acc:HGNC:14554]
A_04_P036052	4.63531	5.25517	4.55588	5.0244	3.9523	4.16002	4.08193	3.87491	4.86769	4.01729	0.00296801	0.00868109	0.554631		ENSOCUG00000026272		Uncharacterized protein [Source:UniProtKB/TrEMBL;Acc:G1SEG4]		ENSOCUG00000026272	ENSG00000159496	RGL4	ral guanine nucleotide dissociation stimulator-like 4 [Source:HGNC Symbol;Acc:HGNC:31911]
A_04_P021569	8.88987	8.46545	8.93129	8.35136	7.38044	7.41914	7.34787	7.48121	8.65949	7.40717	0.000159455	0.000825634	0.41977
A_04_P028018	6.9793	6.29723	6.80421	6.01251	6.05123	6.15036	6.11255	6.11911	6.52331	6.10831	0.113833	0.168734	0.750022
A_04_P025854	11.7616	11.0003	11.8041	10.966	10.1546	10.2246	10.0783	10.1511	11.383	10.1521	0.00186232	0.00596935	0.426056
A_04_P000101	3.42567	2.40802	2.43718	2.44125	2.71032	3.00525	2.8335	3.18329	2.67803	2.93309	0.380916	0.460314	1.19339	100009381	ENSOCUG00000000380	WNT5A	wingless-type MMTV integration site family, member 5A [Source:HGNC Symbol;Acc:HGNC:12784]			ENSG00000114251	WNT5A	wingless-type MMTV integration site family, member 5A [Source:HGNC Symbol;Acc:HGNC:12784]
A_04_P037417	9.95396	10.5527	10.0189	10.5153	10.074	10.0976	10.0514	9.99644	10.2602	10.0549	0.247453	0.321818	0.867337	100349306	ENSOCUG00000001338	TIMM10	translocase of inner mitochondrial membrane 10 homolog (yeast) [Source:HGNC Symbol;Acc:HGNC:11814]			ENSG00000134809	TIMM10	translocase of inner mitochondrial membrane 10 homolog (yeast) [Source:HGNC Symbol;Acc:HGNC:11814]
A_04_P004876	2.38316	2.40802	2.43718	2.44125	4.67347	4.80871	4.5764	4.7266	2.4174	4.69629	7.98502e-09	2.57754e-07	4.85305	100339156	ENSOCUG00000011739	RUNX2	runt-related transcription factor 2 [Source:HGNC Symbol;Acc:HGNC:10472]	ENSOCUG00000011739		ENSG00000124813	RUNX2	runt-related transcription factor 2 [Source:HGNC Symbol;Acc:HGNC:10472]
A_04_P019662	5.93818	5.9612	6.0195	6.04286	5.28714	5.16717	5.25098	5.18246	5.99043	5.22194	8.71033e-07	1.16809e-05	0.587029
A_04_P075188	8.01239	7.74708	8.0131	7.71956	7.43218	7.51034	7.4939	7.36607	7.87303	7.45062	0.00287923	0.00847636	0.746177	100340857	ENSOCUG00000012010	TNKS2	tankyrase, TRF1-interacting ankyrin-related ADP-ribose polymerase 2 [Source:HGNC Symbol;Acc:HGNC:15677]			ENSG00000107854	TNKS2	tankyrase, TRF1-interacting ankyrin-related ADP-ribose polymerase 2 [Source:HGNC Symbol;Acc:HGNC:15677]
A_04_P039447	11.3908	12.3285	11.4121	12.3035	10.6596	10.6688	10.6714	10.6056	11.8587	10.6513	0.00383453	0.0106847	0.433053	100349272
A_04_P094687	6.03052	5.95936	6.06508	5.85434	6.64188	6.55783	6.58008	6.62956	5.97733	6.60234	1.72345e-05	0.000133249	1.54222	100348243	ENSOCUG00000013789	C1orf112	chromosome 1 open reading frame 112 [Source:HGNC Symbol;Acc:HGNC:25565]			ENSG00000000460	C1orf112	chromosome 1 open reading frame 112 [Source:HGNC Symbol;Acc:HGNC:25565]
A_04_P031997	13.2589	14.364	13.3195	14.3176	12.0688	12.1272	12.0646	12.0561	13.815	12.0792	0.00125766	0.00434564	0.300237
A_04_P028867	3.41193	3.20755	3.14721	3.9899	4.0789	3.9743	5.17061	4.14037	3.43915	4.34104	0.0372859	0.067542	1.86852
A_04_P072392	9.73833	9.61499	9.82345	9.54603	9.46444	9.49105	9.48858	9.49947	9.6807	9.48589	0.0206264	0.0417566	0.873685		ENSOCUG00000003468	CDC37L1	cell division cycle 37-like 1 [Source:HGNC Symbol;Acc:HGNC:17179]			ENSG00000106993	CDC37L1	cell division cycle 37-like 1 [Source:HGNC Symbol;Acc:HGNC:17179]
A_04_P095637	7.09006	6.215	7.1526	6.23578	7.13121	7.15273	7.21598	7.02454	6.67336	7.13112	0.13124	0.189884	1.3734	100342130	ENSOCUG00000006968	NEU1	sialidase 1 (lysosomal sialidase) [Source:HGNC Symbol;Acc:HGNC:7758]			ENSG00000204386	NEU1	sialidase 1 (lysosomal sialidase) [Source:HGNC Symbol;Acc:HGNC:7758]
A_04_P033092	13.3123	12.0223	13.2783	12.0704	10.4287	10.4174	10.4117	10.357	12.6708	10.4037	0.000759144	0.00290658	0.207741	100346982
A_04_P041137	7.64797	10.1262	7.66312	10.0992	6.15187	6.03762	6.14557	6.06527	8.88411	6.10008	0.00778751	0.0189348	0.145186	100342687	ENSOCUG00000026757	DRD5	dopamine receptor D5 [Source:HGNC Symbol;Acc:HGNC:3026]			ENSG00000169676	DRD5	dopamine receptor D5 [Source:HGNC Symbol;Acc:HGNC:3026]
A_04_P037582	3.96927	4.32003	3.82241	4.39595	3.18695	3.19546	3.16795	3.09336	4.12692	3.16093	0.000450164	0.00191027	0.511929		ENSOCUG00000010652	TAS1R2	taste receptor, type 1, member 2 [Source:HGNC Symbol;Acc:HGNC:14905]			ENSG00000179002	TAS1R2	taste receptor, type 1, member 2 [Source:HGNC Symbol;Acc:HGNC:14905]
A_04_P096002	8.12697	7.4743	8.05053	7.52299	4.96542	4.92248	4.93082	4.89974	7.79369	4.92962	2.98221e-06	3.17929e-05	0.137349	100347510	ENSOCUG00000010827	BOC	BOC cell adhesion associated, oncogene regulated [Source:HGNC Symbol;Acc:HGNC:17173]		ENSOCUG00000010827	ENSG00000144857	BOC	BOC cell adhesion associated, oncogene regulated [Source:HGNC Symbol;Acc:HGNC:17173]
A_04_P080013	6.6023	6.32621	6.46833	6.14962	6.35841	6.2933	6.36462	6.34883	6.38662	6.34129	0.661326	0.724201	0.969072		ENSOCUG00000012625	ENOX2	ecto-NOX disulfide-thiol exchanger 2 [Source:HGNC Symbol;Acc:HGNC:2259]			ENSG00000165675	ENOX2	ecto-NOX disulfide-thiol exchanger 2 [Source:HGNC Symbol;Acc:HGNC:2259]
A_04_P004723	6.06468	6.48793	5.82769	6.7675	6.21703	6.21009	6.24084	6.14962	6.28695	6.20439	0.709608	0.765239	0.944382	100009459	ENSOCUG00000014601	CD59	CD59 molecule, complement regulatory protein [Source:HGNC Symbol;Acc:HGNC:1689]			ENSG00000085063	CD59	CD59 molecule, complement regulatory protein [Source:HGNC Symbol;Acc:HGNC:1689]
A_04_P077253	10.1434	10.3324	10.1142	10.3427	10.2709	10.2322	10.2396	10.1692	10.2332	10.228	0.937954	0.952787	0.996394		ENSOCUG00000010208		Uncharacterized protein [Source:UniProtKB/TrEMBL;Acc:G1SYU2]
A_04_P003647	13.1157	12.6279	13.1861	12.6581	12.9934	12.9332	12.9271	12.7523	12.8969	12.9015	0.977569	0.982833	1.00318	100008883	ENSOCUG00000005752
A_04_P007807	10.6647	6.5542	10.6325	6.41176	5.40441	5.06463	5.04934	4.97746	8.5658	5.12396	0.0290913	0.0551632	0.0920245
A_04_P000537	4.57007	4.33686	4.5923	4.19266	12.3782	12.451	12.3372	12.3529	4.42297	12.3798	2.54726e-10	1.54675e-08	248.454	100009275	ENSOCUG00000006182	TAC1	tachykinin, precursor 1 [Source:HGNC Symbol;Acc:HGNC:11517]	ENSOCUG00000006182		ENSG00000006128	TAC1	tachykinin, precursor 1 [Source:HGNC Symbol;Acc:HGNC:11517]
A_04_P082522	5.88776	5.22902	5.7977	5.17951	4.65346	4.71331	4.63443	4.47808	5.5235	4.61982	0.0033165	0.00949646	0.534521	100346537	ENSOCUG00000007987	NISCH	nischarin [Source:HGNC Symbol;Acc:HGNC:18006]			ENSG00000010322	NISCH	nischarin [Source:HGNC Symbol;Acc:HGNC:18006]
A_04_P092292	10.0337	9.08968	9.9726	9.23116	10.007	10.0205	10.0159	10.0886	9.5818	10.033	0.116356	0.171805	1.36716	100348823	ENSOCUG00000022587
A_04_P007249	6.5236	5.82817	6.62935	5.61539	6.12369	6.24019	6.25247	6.3149	6.14913	6.23281	0.753556	0.803304	1.05972
A_04_P040805	9.66129	9.14391	9.58001	9.10978	9.81997	9.98129	9.84211	10.0025	9.37375	9.91147	0.0119547	0.0267696	1.45168	100008686	ENSOCUG00000007113
A_04_P055314	2.38316	2.40802	2.43718	2.44125	8.21602	8.19326	8.26628	8.28661	2.4174	8.24054	4.82906e-13	9.52999e-11	56.6162	100359160	ENSOCUG00000015402	C14orf105	chromosome 14 open reading frame 105 [Source:HGNC Symbol;Acc:HGNC:20189]	ENSOCUG00000015402		ENSG00000100557	C14orf105	chromosome 14 open reading frame 105 [Source:HGNC Symbol;Acc:HGNC:20189]
A_04_P090144	7.01159	6.89335	7.07816	7.10274	7.44738	7.45833	7.53182	7.49245	7.02146	7.48249	9.7815e-05	0.000552334	1.37653		ENSOCUG00000023433	ITSN2	intersectin 2 [Source:HGNC Symbol;Acc:HGNC:6184]			ENSG00000198399	ITSN2	intersectin 2 [Source:HGNC Symbol;Acc:HGNC:6184]
A_04_P052842	5.07554	4.24318	4.94817	3.90853	4.33712	4.4762	4.2576	4.34012	4.54386	4.35276	0.525467	0.600067	0.875941	100347602	ENSOCUG00000001026	PPM1F	protein phosphatase, Mg2+/Mn2+ dependent, 1F [Source:HGNC Symbol;Acc:HGNC:19388]			ENSG00000100034	PPM1F	protein phosphatase, Mg2+/Mn2+ dependent, 1F [Source:HGNC Symbol;Acc:HGNC:19388]
A_04_P038107	5.27359	3.95091	5.06935	4.45852	2.9746	2.78729	2.95739	2.89162	4.68809	2.90272	0.00107103	0.00382363	0.290102		ENSOCUG00000026972				ENSOCUG00000026972	ENSG00000186675	MAGEE2	melanoma antigen family E2 [Source:HGNC Symbol;Acc:HGNC:24935]
A_04_P054583	7.31367	7.82116	7.34312	7.79512	7.84041	7.85907	7.86162	7.76562	7.56827	7.83168	0.110024	0.163961	1.20031	100348456	ENSOCUG00000017354	C11orf57	chromosome 11 open reading frame 57 [Source:HGNC Symbol;Acc:HGNC:25569]			ENSG00000150776	C11orf57	chromosome 11 open reading frame 57 [Source:HGNC Symbol;Acc:HGNC:25569]
A_04_P052430	10.4775	9.80903	10.4043	9.83071	9.34124	9.32731	9.38997	9.28862	10.1304	9.33678	0.0046649	0.0125126	0.576909	100342142	ENSOCUG00000000365	RCHY1	ring finger and CHY zinc finger domain containing 1, E3 ubiquitin protein ligase [Source:HGNC Symbol;Acc:HGNC:17479]			ENSG00000163743	RCHY1	ring finger and CHY zinc finger domain containing 1, E3 ubiquitin protein ligase [Source:HGNC Symbol;Acc:HGNC:17479]
A_04_P073943	7.68313	5.21247	7.74921	5.41508	7.10445	7.12325	7.06425	7.2132	6.51497	7.12629	0.413292	0.492246	1.52765	100343602	ENSOCUG00000007358	STK26	serine/threonine protein kinase 26 [Source:HGNC Symbol;Acc:HGNC:18174]			ENSG00000134602	STK26	serine/threonine protein kinase 26 [Source:HGNC Symbol;Acc:HGNC:18174]
A_04_P050098	4.69681	4.37743	4.83607	4.3765	4.88501	4.6865	4.9212	4.63747	4.5717	4.78255	0.171574	0.237015	1.15737	100352556	ENSOCUG00000009804	STX2	syntaxin 2 [Source:HGNC Symbol;Acc:HGNC:3403]	ENSOCUG00000009804		ENSG00000111450	STX2	syntaxin 2 [Source:HGNC Symbol;Acc:HGNC:3403]
A_04_P012361	7.09966	6.72375	6.95793	6.86483	7.11043	7.0944	7.08191	7.00949	6.91154	7.07406	0.0952111	0.145233	1.11924	100008696	ENSOCUG00000005490	AAR2	AAR2 splicing factor homolog [Source:HGNC Symbol;Acc:HGNC:15886]			ENSG00000131043	AAR2	AAR2 splicing factor homolog [Source:HGNC Symbol;Acc:HGNC:15886]
A_04_P017209	10.4908	10.9601	10.521	11.0401	11.1948	11.1707	11.1887	11.1719	10.753	11.1815	0.0246749	0.0482754	1.34587		ENSOCUG00000010259	COMMD3	COMM domain containing 3 [Source:HGNC Symbol;Acc:HGNC:23332]			ENSG00000148444	COMMD3	COMM domain containing 3 [Source:HGNC Symbol;Acc:HGNC:23332]
A_04_P046602	6.94255	6.96472	6.94829	7.11299	6.8163	6.7455	6.84211	6.70028	6.99214	6.77604	0.00595247	0.0152637	0.860894
A_04_P014501	2.38316	2.40802	2.43718	2.44125	8.5031	8.54345	8.50522	8.56126	2.4174	8.52826	7.8049e-14	2.75041e-11	69.1115
A_04_P014548	2.38316	2.40802	2.43718	2.44125	12.2688	12.2744	12.2352	12.2239	2.4174	12.2506	2.90379e-15	8.42228e-12	912.181
A_04_P021857	5.07845	4.63034	5.19725	4.52896	4.28849	4.36983	4.52935	4.39269	4.85875	4.39509	0.0355653	0.0649674	0.725144
A_04_P025091	5.52959	6.60328	5.58188	6.63658	5.66356	5.77404	5.70732	5.80805	6.08783	5.73824	0.301346	0.378842	0.784807
A_04_P020136	4.45936	3.89746	4.40733	3.92373	3.19096	3.32667	3.13149	2.96096	4.17197	3.15252	0.000946227	0.00346717	0.493305
A_04_P021509	9.50335	9.29375	9.50665	9.26963	8.19795	8.1561	8.13575	8.18312	9.39334	8.16823	1.59451e-06	1.917e-05	0.427763
A_04_P005951	3.26355	4.08143	4.02534	3.34697	3.53263	3.4673	3.42482	3.53711	3.67932	3.49046	0.420851	0.499563	0.8773
A_04_P002746	14.4951	13.8579	14.4791	13.8619	13.853	13.8384	13.8079	13.8227	14.1735	13.8305	0.107462	0.160744	0.788399	100009331	ENSOCUG00000026699	LAPTM4A	lysosomal protein transmembrane 4 alpha [Source:HGNC Symbol;Acc:HGNC:6924]			ENSG00000068697	LAPTM4A	lysosomal protein transmembrane 4 alpha [Source:HGNC Symbol;Acc:HGNC:6924]
A_04_P087935	7.54148	4.02271	7.59649	3.81487	4.80674	4.89959	4.80967	4.95582	5.74388	4.86796	0.438277	0.516549	0.544903	100338895	ENSOCUG00000005203	PHTF2	putative homeodomain transcription factor 2 [Source:HGNC Symbol;Acc:HGNC:13411]		ENSOCUG00000005203	ENSG00000006576	PHTF2	putative homeodomain transcription factor 2 [Source:HGNC Symbol;Acc:HGNC:13411]
A_04_P016397	4.05292	4.74347	4.47711	4.48781	4.26862	4.23185	4.34872	4.16128	4.44033	4.25262	0.252474	0.327233	0.877997	100008888
A_04_P014147	2.38316	2.40802	2.43718	2.44125	3.7256	3.54703	3.72475	3.62878	2.4174	3.65654	1.53626e-07	2.90468e-06	2.36058		ENSOCUG00000027848	TRBV2	T cell receptor beta variable 2 [Source:HGNC Symbol;Acc:HGNC:12195]	ENSOCUG00000027848		ENSG00000226660	TRBV2	T cell receptor beta variable 2 [Source:HGNC Symbol;Acc:HGNC:12195]
A_04_P074602	5.97258	4.99435	5.91692	4.09261	5.74066	5.7795	5.79718	5.72302	5.24411	5.76009	0.290204	0.367272	1.42996		ENSOCUG00000011319	CCDC117	coiled-coil domain containing 117 [Source:HGNC Symbol;Acc:HGNC:26599]			ENSG00000159873	CCDC117	coiled-coil domain containing 117 [Source:HGNC Symbol;Acc:HGNC:26599]
A_04_P006771	2.82854	2.84852	3.12607	3.20934	2.99551	3.17906	2.95558	3.40332	3.00312	3.13337	0.390342	0.469711	1.09448
A_04_P095497	5.35118	6.81428	5.30447	6.7135	4.67558	4.49635	4.33177	4.7514	6.04586	4.56377	0.0131168	0.0288527	0.357971
A_04_P080467	5.14596	3.89214	5.00363	4.00199	5.00038	5.04411	4.7832	5.10339	4.51093	4.98277	0.208595	0.279184	1.38688	100358196	ENSOCUG00000012800	DGKE	diacylglycerol kinase, epsilon 64kDa [Source:HGNC Symbol;Acc:HGNC:2852]			ENSG00000153933	DGKE	diacylglycerol kinase, epsilon 64kDa [Source:HGNC Symbol;Acc:HGNC:2852]
A_04_P059368	8.55303	7.83529	8.55603	7.87935	8.46109	8.51091	8.46109	8.40793	8.20592	8.46026	0.25595	0.330862	1.19278	100343175	ENSOCUG00000009884	TPM4	tropomyosin 4 [Source:HGNC Symbol;Acc:HGNC:12013]			ENSG00000167460	TPM4	tropomyosin 4 [Source:HGNC Symbol;Acc:HGNC:12013]
A_04_P067157	6.20732	4.67672	6.21145	4.4433	5.91156	6.00205	5.81406	5.97512	5.3847	5.9257	0.303056	0.380623	1.45498	100343188	ENSOCUG00000000162		Uncharacterized protein [Source:UniProtKB/TrEMBL;Acc:G1SCQ8]
A_04_P021041	11.5855	9.98585	11.6267	9.9277	9.64897	9.65852	9.66519	9.55903	10.7814	9.63293	0.0527292	0.0897107	0.451088	100345420
A_04_P036683	4.77781	5.47174	4.5919	4.77253	4.40888	4.51103	4.33621	4.06568	4.90349	4.33045	0.0381137	0.0687725	0.672197	100344719	ENSOCUG00000016644		Olfactory receptor [Source:UniProtKB/TrEMBL;Acc:G1TC22]
A_04_P069834	12.7381	12.5283	12.6941	12.5375	12.5188	12.6094	12.5176	12.594	12.6245	12.5599	0.315102	0.393303	0.956224	100342904	ENSOCUG00000017760	ANXA5	annexin A5 [Source:HGNC Symbol;Acc:HGNC:543]			ENSG00000164111	ANXA5	annexin A5 [Source:HGNC Symbol;Acc:HGNC:543]
A_04_P058493	7.76706	7.30382	7.81288	7.22131	7.00599	7.02103	6.96429	7.0163	7.52627	7.00191	0.0144103	0.0311574	0.695267	100348225	ENSOCUG00000000463	GTF3C3	general transcription factor IIIC, polypeptide 3, 102kDa [Source:HGNC Symbol;Acc:HGNC:4666]			ENSG00000119041	GTF3C3	general transcription factor IIIC, polypeptide 3, 102kDa [Source:HGNC Symbol;Acc:HGNC:4666]
A_04_P074382	5.79736	5.71311	5.72125	5.65579	5.29406	5.45754	5.13634	5.39753	5.72188	5.32137	0.00189415	0.00605238	0.757591	100354361	ENSOCUG00000010507	NPR3	natriuretic peptide receptor 3 [Source:HGNC Symbol;Acc:HGNC:7945]			ENSG00000113389	NPR3	natriuretic peptide receptor 3 [Source:HGNC Symbol;Acc:HGNC:7945]
A_04_P078864	10.1061	10.4772	10.1715	10.3913	10.202	10.2218	10.1669	10.1659	10.2865	10.1891	0.316659	0.394778	0.934733	100355532	ENSOCUG00000001458		Uncharacterized protein [Source:UniProtKB/TrEMBL;Acc:G1SFH0]			ENSG00000126249	PDCD2L	programmed cell death 2-like [Source:HGNC Symbol;Acc:HGNC:28194]
A_04_P045737	6.2818	5.36711	6.25536	4.90616	6.35565	6.36914	6.32904	6.41034	5.70261	6.36604	0.0992838	0.150498	1.58384	100338390	ENSOCUG00000000922	NUBP1	nucleotide binding protein 1 [Source:HGNC Symbol;Acc:HGNC:8041]			ENSG00000103274	NUBP1	nucleotide binding protein 1 [Source:HGNC Symbol;Acc:HGNC:8041]
A_04_P083372	9.08197	8.64873	9.14657	8.57973	8.60961	8.63384	8.63836	8.67521	8.86425	8.63925	0.174886	0.24071	0.855597	100328679	ENSOCUG00000017326	TUBGCP4	tubulin, gamma complex associated protein 4 [Source:HGNC Symbol;Acc:HGNC:16691]			ENSG00000137822	TUBGCP4	tubulin, gamma complex associated protein 4 [Source:HGNC Symbol;Acc:HGNC:16691]
A_04_P056949	2.38316	2.40802	2.43718	2.44125	3.23616	3.14909	2.91223	3.44079	2.4174	3.18457	0.000438193	0.00186929	1.70192		ENSOCUG00000014409	CCDC15	coiled-coil domain containing 15 [Source:HGNC Symbol;Acc:HGNC:25798]			ENSG00000149548	CCDC15	coiled-coil domain containing 15 [Source:HGNC Symbol;Acc:HGNC:25798]
A_04_P044703	4.63988	4.74969	5.00285	4.70756	5.37975	5.36757	5.34321	5.17625	4.775	5.3167	0.00108614	0.00386802	1.45569		ENSOCUG00000009852	RSPH4A	radial spoke head 4 homolog A (Chlamydomonas) [Source:HGNC Symbol;Acc:HGNC:21558]	ENSOCUG00000009852		ENSG00000111834	RSPH4A	radial spoke head 4 homolog A (Chlamydomonas) [Source:HGNC Symbol;Acc:HGNC:21558]
A_04_P100159	6.13277	5.43184	6.35371	5.4346	4.64467	4.93053	4.53515	4.70161	5.83823	4.70299	0.00410628	0.0112951	0.45526	100345091
A_04_P016308	2.38316	2.40802	2.43718	2.44125	10.2018	10.2818	10.1727	10.1755	2.4174	10.208	1.75436e-13	4.48045e-11	221.407
A_04_P048262	6.99302	4.9176	7.08915	5.19321	6.07996	6.19691	6.20559	6.15018	6.04824	6.15816	0.855204	0.887582	1.07917	100342780	ENSOCUG00000007052	PENK	proenkephalin [Source:HGNC Symbol;Acc:HGNC:8831]			ENSG00000181195	PENK	proenkephalin [Source:HGNC Symbol;Acc:HGNC:8831]
A_04_P058686	5.91125	4.95751	5.78521	4.90451	4.93777	5.03859	5.61561	5.05115	5.38962	5.16078	0.484785	0.56153	0.853322	100350310	ENSOCUG00000010163	ACSBG2	acyl-CoA synthetase bubblegum family member 2 [Source:HGNC Symbol;Acc:HGNC:24174]			ENSG00000130377	ACSBG2	acyl-CoA synthetase bubblegum family member 2 [Source:HGNC Symbol;Acc:HGNC:24174]
A_04_P036020	3.19493	2.40802	3.16637	2.44125	8.37673	8.47397	8.47015	8.47915	2.80264	8.45	2.291e-07	4.02292e-06	50.1216	100358696
A_04_P027983	13.2759	13.1756	13.2683	13.1604	13.0398	13.0877	13.0451	13.0846	13.22	13.0643	0.0031656	0.00914277	0.897659	100356101
A_04_P081408	3.86729	4.49224	3.8121	4.10701	3.05951	3.07317	2.91675	2.7895	4.06966	2.95973	0.000588752	0.00236734	0.463316	100353030	ENSOCUG00000002457	CNPY1	canopy FGF signaling regulator 1 [Source:HGNC Symbol;Acc:HGNC:27786]		ENSOCUG00000002457	ENSG00000146910	CNPY1	canopy FGF signaling regulator 1 [Source:HGNC Symbol;Acc:HGNC:27786]
A_04_P079332	9.10288	9.12689	9.08814	9.15948	10.1637	10.1813	10.1466	10.143	9.11935	10.1586	1.74659e-09	7.51726e-08	2.05523		ENSOCUG00000026167			ENSOCUG00000026167
A_04_P091927	6.42089	6.07484	6.49524	5.94727	6.66229	6.59609	6.62856	6.70741	6.23456	6.64859	0.021798	0.0437282	1.3324	100347093	ENSOCUG00000004404	MCTP2	multiple C2 domains, transmembrane 2 [Source:HGNC Symbol;Acc:HGNC:25636]			ENSG00000140563	MCTP2	multiple C2 domains, transmembrane 2 [Source:HGNC Symbol;Acc:HGNC:25636]
A_04_P003506	8.42255	8.86614	8.40094	8.86755	7.83386	7.96814	7.83251	7.90813	8.6393	7.88566	0.00142776	0.00481087	0.593107		ENSOCUG00000010145					ENSG00000263620	RP11-599B13.6
A_04_P092842	5.47783	4.81102	5.40598	4.74457	6.12739	6.13938	6.10083	6.09155	5.10985	6.11479	0.0020052	0.00632806	2.00686	100353408	ENSOCUG00000003842	CDC42SE2	CDC42 small effector 2 [Source:HGNC Symbol;Acc:HGNC:18547]	ENSOCUG00000003842		ENSG00000158985	CDC42SE2	CDC42 small effector 2 [Source:HGNC Symbol;Acc:HGNC:18547]
A_04_P071964	3.52497	2.40802	2.43718	2.44125	6.65889	6.61916	6.62413	6.57808	2.70285	6.62007	7.42781e-06	6.64067e-05	15.1077	100352837	ENSOCUG00000006194	KYNU	kynureninase [Source:HGNC Symbol;Acc:HGNC:6469]	ENSOCUG00000006194		ENSG00000115919	KYNU	kynureninase [Source:HGNC Symbol;Acc:HGNC:6469]
A_04_P053513	9.38192	10.5638	9.31488	10.5296	10.6407	10.5421	10.6221	10.4846	9.94753	10.5724	0.12283	0.179783	1.54205	100352085	ENSOCUG00000017333	MRS2	MRS2 magnesium transporter [Source:HGNC Symbol;Acc:HGNC:13785]			ENSG00000124532	MRS2	MRS2 magnesium transporter [Source:HGNC Symbol;Acc:HGNC:13785]
A_04_P006279	11.5886	11.7996	11.577	11.8939	10.7554	10.68	10.7245	10.7606	11.7147	10.7301	1.85618e-05	0.000141569	0.505367	100341040	ENSOCUG00000000473	ECHS1	enoyl CoA hydratase, short chain, 1, mitochondrial [Source:HGNC Symbol;Acc:HGNC:3151]		ENSOCUG00000000473	ENSG00000127884	ECHS1	enoyl CoA hydratase, short chain, 1, mitochondrial [Source:HGNC Symbol;Acc:HGNC:3151]
A_04_P036457	10.4629	10.6551	10.4662	10.6639	10.3792	10.3763	10.4452	10.3995	10.562	10.4	0.0325132	0.0603797	0.893808	100350608	ENSOCUG00000013711		Malignant T-cell-amplified sequence [Source:UniProtKB/TrEMBL;Acc:G1T5Z3]
A_04_P004091	8.27166	9.12557	8.20722	9.15554	8.83497	8.73492	8.84847	8.72005	8.69	8.7846	0.731037	0.783894	1.06777	100008886	ENSOCUG00000014545	PSEN1	presenilin 1 [Source:HGNC Symbol;Acc:HGNC:9508]			ENSG00000080815	PSEN1	presenilin 1 [Source:HGNC Symbol;Acc:HGNC:9508]
A_04_P050383	8.43877	7.80178	8.40414	7.78794	8.04482	7.79602	8.07215	7.84598	8.10816	7.93974	0.418545	0.49736	0.889818	100346997	ENSOCUG00000017572	PPP2R5A	protein phosphatase 2, regulatory subunit B', alpha [Source:HGNC Symbol;Acc:HGNC:9309]			ENSG00000066027	PPP2R5A	protein phosphatase 2, regulatory subunit B', alpha [Source:HGNC Symbol;Acc:HGNC:9309]
A_04_P071284	6.95867	6.52806	6.99328	6.64097	6.58101	6.59457	6.60382	6.6262	6.78025	6.6014	0.173866	0.239582	0.883409	100355990	ENSOCUG00000013217		Uncharacterized protein [Source:UniProtKB/TrEMBL;Acc:G1T4Y8]			ENSG00000241852	C8orf58	chromosome 8 open reading frame 58 [Source:HGNC Symbol;Acc:HGNC:32233]
A_04_P010641	5.61769	5.26325	5.70617	5.20476	5.61944	5.49182	5.47048	5.671	5.44797	5.56318	0.424668	0.503018	1.08314
A_04_P059878	5.31261	5.09931	5.34129	5.25389	6.24904	6.28512	6.35622	6.3193	5.25177	6.30242	1.94782e-06	2.25362e-05	2.07146	100342915	ENSOCUG00000016357	TMEM192	transmembrane protein 192 [Source:HGNC Symbol;Acc:HGNC:26775]	ENSOCUG00000016357		ENSG00000170088	TMEM192	transmembrane protein 192 [Source:HGNC Symbol;Acc:HGNC:26775]
A_04_P025012	5.56474	5.36667	5.43184	5.56972	5.93403	5.76258	5.9602	5.81086	5.48324	5.86692	0.00146169	0.00489999	1.30466
A_04_P063542	3.74399	2.80985	3.75665	2.44125	2.86434	3.11367	3.07093	2.78072	3.18793	2.95741	0.526346	0.600973	0.852328	100355239	ENSOCUG00000006484	KIF27	kinesin family member 27 [Source:HGNC Symbol;Acc:HGNC:18632]		ENSOCUG00000006484	ENSG00000165115	KIF27	kinesin family member 27 [Source:HGNC Symbol;Acc:HGNC:18632]
A_04_P069109	2.74593	2.40802	2.43718	2.44125	6.75635	6.68845	6.79455	6.63155	2.50809	6.71772	5.38598e-09	1.88893e-07	18.5023
A_04_P018032	9.36247	10.3607	9.41609	10.3875	8.69449	8.67974	8.79544	8.69241	9.88169	8.71552	0.00650144	0.0163895	0.445603
A_04_P100325	4.62528	5.38354	4.65925	5.29871	9.54957	9.50769	9.52401	9.56899	4.99169	9.53756	5.19692e-07	7.71387e-06	23.3584	100347370	ENSOCUG00000010493	GRAMD1B	GRAM domain containing 1B [Source:HGNC Symbol;Acc:HGNC:29214]	ENSOCUG00000010493		ENSG00000023171	GRAMD1B	GRAM domain containing 1B [Source:HGNC Symbol;Acc:HGNC:29214]
A_04_P096272	8.15787	8.80823	8.1469	8.77689	8.88922	8.9154	8.94856	8.85106	8.47247	8.90106	0.0608227	0.100818	1.34592	100342888	ENSOCUG00000004299	SLF1	SMC5-SMC6 complex localization factor 1 [Source:HGNC Symbol;Acc:HGNC:25408]			ENSG00000133302	SLF1	SMC5-SMC6 complex localization factor 1 [Source:HGNC Symbol;Acc:HGNC:25408]
A_04_P057392	9.82249	9.53046	9.84554	9.55743	9.88351	9.86448	9.83011	9.87754	9.68898	9.86391	0.0849814	0.132564	1.12891	100351436	ENSOCUG00000003686	USP8	ubiquitin specific peptidase 8 [Source:HGNC Symbol;Acc:HGNC:12631]			ENSG00000138592	USP8	ubiquitin specific peptidase 8 [Source:HGNC Symbol;Acc:HGNC:12631]
A_04_P075742	3.86246	3.88749	4.08636	4.20991	8.79098	8.77074	8.72933	8.71325	4.01156	8.75107	2.21515e-09	9.21423e-08	26.7139	100350244	ENSOCUG00000010101	IRF5	interferon regulatory factor 5 [Source:HGNC Symbol;Acc:HGNC:6120]	ENSOCUG00000010101		ENSG00000128604	IRF5	interferon regulatory factor 5 [Source:HGNC Symbol;Acc:HGNC:6120]
A_04_P013670	12.1946	9.12582	12.2477	9.18192	6.08688	6.05455	6.09629	6.22412	10.6875	6.11546	0.00209857	0.00656782	0.0420407	100328569	ENSOCUG00000007885	KCNAB1	potassium channel, voltage gated subfamily A regulatory beta subunit 1 [Source:HGNC Symbol;Acc:HGNC:6228]		ENSOCUG00000007885	ENSG00000169282	KCNAB1	potassium channel, voltage gated subfamily A regulatory beta subunit 1 [Source:HGNC Symbol;Acc:HGNC:6228]
A_04_P048388	11.4719	11.1507	11.4001	11.244	11.2997	11.285	11.3347	11.3163	11.3167	11.3089	0.919753	0.938906	0.994644	100340798	ENSOCUG00000016621	CHMP2A	charged multivesicular body protein 2A [Source:HGNC Symbol;Acc:HGNC:30216]			ENSG00000130724	CHMP2A	charged multivesicular body protein 2A [Source:HGNC Symbol;Acc:HGNC:30216]
A_04_P099417	9.74793	11.9549	9.70308	11.9178	9.68557	9.58476	9.66704	9.63222	10.8309	9.6424	0.112095	0.166556	0.438748	100352834	ENSOCUG00000009019	ZNF821	zinc finger protein 821 [Source:HGNC Symbol;Acc:HGNC:28043]			ENSG00000102984	ZNF821	zinc finger protein 821 [Source:HGNC Symbol;Acc:HGNC:28043]
A_04_P055293	9.26314	8.32797	9.30967	8.4956	8.56449	8.55705	8.55019	8.60714	8.8491	8.56972	0.315772	0.393984	0.823947	100345214	ENSOCUG00000007093		Uncharacterized protein [Source:UniProtKB/TrEMBL;Acc:G1TX43]			ENSG00000205339	IPO7	importin 7 [Source:HGNC Symbol;Acc:HGNC:9852]
A_04_P058728	4.13821	5.04845	4.34293	5.00846	7.93048	7.9044	7.92888	7.98035	4.63451	7.93603	7.5164e-06	6.70434e-05	9.8595	100340825	ENSOCUG00000016500	DRAM1	DNA-damage regulated autophagy modulator 1 [Source:HGNC Symbol;Acc:HGNC:25645]	ENSOCUG00000016500		ENSG00000136048	DRAM1	DNA-damage regulated autophagy modulator 1 [Source:HGNC Symbol;Acc:HGNC:25645]
A_04_P092846	5.71784	5.03359	5.47727	5.24146	6.37924	6.38444	6.32576	6.33817	5.36754	6.3569	0.000553707	0.00225435	1.98531	100353408	ENSOCUG00000003842	CDC42SE2	CDC42 small effector 2 [Source:HGNC Symbol;Acc:HGNC:18547]	ENSOCUG00000003842		ENSG00000158985	CDC42SE2	CDC42 small effector 2 [Source:HGNC Symbol;Acc:HGNC:18547]
A_04_P102542	10.2544	9.03071	10.2841	9.04878	6.88038	6.89588	6.83931	6.82246	9.65451	6.85951	0.000223763	0.00108958	0.144085	100347343	ENSOCUG00000013175	FBLN5	fibulin 5 [Source:HGNC Symbol;Acc:HGNC:3602]		ENSOCUG00000013175	ENSG00000140092	FBLN5	fibulin 5 [Source:HGNC Symbol;Acc:HGNC:3602]
A_04_P052477	5.24879	5.87828	5.3165	5.92697	6.76289	6.75672	6.71811	6.75687	5.59264	6.74865	0.000674577	0.00264388	2.22841	100354668	ENSOCUG00000001311	CELF1	CUGBP, Elav-like family member 1 [Source:HGNC Symbol;Acc:HGNC:2549]	ENSOCUG00000001311		ENSG00000149187	CELF1	CUGBP, Elav-like family member 1 [Source:HGNC Symbol;Acc:HGNC:2549]
A_04_P023781	4.55957	4.64868	4.74006	4.77525	4.81276	4.72432	4.59292	4.48136	4.68089	4.65284	0.759345	0.808309	0.980743		ENSOCUG00000028198	BACE2	beta-site APP-cleaving enzyme 2 [Source:HGNC Symbol;Acc:HGNC:934]			ENSG00000182240	BACE2	beta-site APP-cleaving enzyme 2 [Source:HGNC Symbol;Acc:HGNC:934]
A_04_P055057	7.31754	10.1447	7.29512	10.165	4.08444	4.36417	4.09371	4.4765	8.73061	4.2547	0.00165696	0.00542935	0.0449383	100348694	ENSOCUG00000005146	MYLK3	myosin light chain kinase 3 [Source:HGNC Symbol;Acc:HGNC:29826]		ENSOCUG00000005146	ENSG00000140795	MYLK3	myosin light chain kinase 3 [Source:HGNC Symbol;Acc:HGNC:29826]
A_04_P036487	4.96524	4.4719	4.99993	4.69582	4.22012	4.2053	4.42579	4.12938	4.78322	4.24515	0.00834	0.0200203	0.68869	100351371	ENSOCUG00000011177	OR2B11	olfactory receptor, family 2, subfamily B, member 11 [Source:HGNC Symbol;Acc:HGNC:31249]			ENSG00000177535	OR2B11	olfactory receptor, family 2, subfamily B, member 11 [Source:HGNC Symbol;Acc:HGNC:31249]
A_04_P066252	8.65541	6.41623	8.59142	6.20271	5.47391	5.41856	5.43599	5.37218	7.46644	5.42516	0.022589	0.0450185	0.242948		ENSOCUG00000021522		Uncharacterized protein [Source:UniProtKB/TrEMBL;Acc:G1U216]			ENSG00000058668	ATP2B4	ATPase, Ca++ transporting, plasma membrane 4 [Source:HGNC Symbol;Acc:HGNC:817]
A_04_P073209	11.652	11.4638	11.6702	11.4346	12.5913	12.5398	12.5692	12.5728	11.5552	12.5683	3.49679e-06	3.62338e-05	2.01831	100356829	ENSOCUG00000015635	PSMA6	proteasome subunit alpha 6 [Source:HGNC Symbol;Acc:HGNC:9535]	ENSOCUG00000015635		ENSG00000100902	PSMA6	proteasome subunit alpha 6 [Source:HGNC Symbol;Acc:HGNC:9535]
A_04_P011713	2.38316	2.40802	2.43718	2.44125	6.68037	6.69423	6.61314	6.66646	2.4174	6.66355	1.43464e-12	2.01458e-10	18.9766
A_04_P063577	5.17789	5.18952	5.17717	5.51117	4.90104	4.93479	4.88576	4.73717	5.26394	4.86469	0.00521907	0.0137079	0.758254	100346924
A_04_P018381	5.93729	6.71829	5.98018	6.51223	5.23491	5.24351	5.20548	5.3762	6.287	5.26503	0.00209173	0.00654939	0.492443	100351141
A_04_P088562	12.9341	13.9272	12.9478	14.0189	12.4609	12.4829	12.5466	12.4077	13.457	12.4745	0.0169121	0.0354887	0.506116	100349096
A_04_P062577	10.11	10.4536	10.1707	10.5057	9.91343	9.96646	9.83039	9.84091	10.31	9.8878	0.0067563	0.0168859	0.746279	100358733	ENSOCUG00000010498	SMIM11A	small integral membrane protein 11A [Source:HGNC Symbol;Acc:HGNC:1293]			ENSG00000205670	SMIM11A	small integral membrane protein 11A [Source:HGNC Symbol;Acc:HGNC:1293]
A_04_P029178	11.4811	11.3244	11.5343	11.3264	10.9657	10.9855	10.8819	11.0114	11.4165	10.9611	0.000287225	0.00133105	0.729303	100009367	ENSOCUG00000002043	AIMP1	aminoacyl tRNA synthetase complex-interacting multifunctional protein 1 [Source:HGNC Symbol;Acc:HGNC:10648]			ENSG00000164022	AIMP1	aminoacyl tRNA synthetase complex-interacting multifunctional protein 1 [Source:HGNC Symbol;Acc:HGNC:10648]
A_04_P059232	8.29752	7.62506	8.28272	7.71732	6.81094	7.07175	6.6933	7.05141	7.98065	6.90685	0.00180866	0.0058291	0.475064	100345714	ENSOCUG00000010103	PKIG	protein kinase (cAMP-dependent, catalytic) inhibitor gamma [Source:HGNC Symbol;Acc:HGNC:9019]		ENSOCUG00000010103	ENSG00000168734	PKIG	protein kinase (cAMP-dependent, catalytic) inhibitor gamma [Source:HGNC Symbol;Acc:HGNC:9019]
A_04_P059148	6.79883	7.07229	6.83339	7.12474	7.25353	7.23043	7.18884	7.25331	6.95731	7.23153	0.0170826	0.0357923	1.20934
A_04_P091424	4.58397	4.41496	4.82087	3.66034	4.37789	4.25608	4.13852	4.33479	4.37003	4.27682	0.728482	0.781782	0.93743	100345750	ENSOCUG00000009954	CHST4	carbohydrate (N-acetylglucosamine 6-O) sulfotransferase 4 [Source:HGNC Symbol;Acc:HGNC:1972]			ENSG00000140835	CHST4	carbohydrate (N-acetylglucosamine 6-O) sulfotransferase 4 [Source:HGNC Symbol;Acc:HGNC:1972]
A_04_P048629	5.36473	6.1113	5.23441	6.05397	4.35438	4.54101	4.27525	4.34178	5.6911	4.3781	0.0013952	0.00472868	0.402484	100355448	ENSOCUG00000009153	CYP27C1	cytochrome P450, family 27, subfamily C, polypeptide 1 [Source:HGNC Symbol;Acc:HGNC:33480]		ENSOCUG00000009153	ENSG00000186684	CYP27C1	cytochrome P450, family 27, subfamily C, polypeptide 1 [Source:HGNC Symbol;Acc:HGNC:33480]
A_04_P070552	8.31799	7.36579	8.19165	7.20471	7.22763	7.3152	7.22095	7.21983	7.77004	7.2459	0.114432	0.169448	0.695376	100342831	ENSOCUG00000000668	KAT7	K(lysine) acetyltransferase 7 [Source:HGNC Symbol;Acc:HGNC:17016]			ENSG00000136504	KAT7	K(lysine) acetyltransferase 7 [Source:HGNC Symbol;Acc:HGNC:17016]
A_04_P092911	9.3013	9.6805	9.32583	9.77924	8.65898	8.66931	8.61752	8.60738	9.52172	8.6383	0.000366651	0.00161713	0.542081		ENSOCUG00000006322		Uncharacterized protein [Source:UniProtKB/TrEMBL;Acc:G1SQR7]			ENSG00000102898	NUTF2	nuclear transport factor 2 [Source:HGNC Symbol;Acc:HGNC:13722]
A_04_P037963	10.8465	10.2101	10.9168	10.1932	8.81631	8.83929	8.77767	8.80279	10.5416	8.80902	0.000120782	0.000657542	0.300909	100347186	ENSOCUG00000000553	TCEAL1	transcription elongation factor A (SII)-like 1 [Source:HGNC Symbol;Acc:HGNC:11616]		ENSOCUG00000000553	ENSG00000172465	TCEAL1	transcription elongation factor A (SII)-like 1 [Source:HGNC Symbol;Acc:HGNC:11616]
A_04_P081576	11.3533	10.1763	11.3003	10.1372	9.21462	9.29107	9.13852	9.23735	10.7418	9.22039	0.00418738	0.0114773	0.348351
A_04_P081038	7.67374	6.3267	7.63035	6.32404	6.91699	7.01779	6.88572	6.96684	6.98871	6.94683	0.916758	0.936687	0.971392	100354945	ENSOCUG00000005460	WDR48	WD repeat domain 48 [Source:HGNC Symbol;Acc:HGNC:30914]			ENSG00000114742	WDR48	WD repeat domain 48 [Source:HGNC Symbol;Acc:HGNC:30914]
A_04_P091567	5.73297	6.03078	5.48974	6.01067	5.30665	5.20174	5.21788	5.11208	5.81604	5.20959	0.00403563	0.0111393	0.656809
A_04_P048258	4.82957	5.41973	4.33558	5.24109	4.13677	4.03002	3.77996	4.08706	4.95649	4.00845	0.00966325	0.0225393	0.518335
A_04_P005060	14.153	13.5381	14.2147	13.493	14.8488	14.8851	14.7826	14.8689	13.8497	14.8464	0.00218909	0.00679982	1.99538	100008975	ENSOCUG00000005202	S100A11	protein S100-A11 [Source:RefSeq peptide;Acc:NP_001075656]	ENSOCUG00000005202		ENSG00000163191	S100A11	S100 calcium binding protein A11 [Source:HGNC Symbol;Acc:HGNC:10488]
A_04_P066673	6.34433	5.07892	6.32647	4.99392	5.61254	5.61539	5.69215	5.5517	5.68591	5.61794	0.86269	0.893757	0.953983	100339588	ENSOCUG00000001777	GOSR1	golgi SNAP receptor complex member 1 [Source:HGNC Symbol;Acc:HGNC:4430]			ENSG00000108587	GOSR1	golgi SNAP receptor complex member 1 [Source:HGNC Symbol;Acc:HGNC:4430]
A_04_P043872	2.38316	2.40802	2.43718	2.44125	4.76787	4.67291	4.6376	4.57582	2.4174	4.66355	3.03174e-09	1.17919e-07	4.74415		ENSOCUG00000011198	RMND5B	required for meiotic nuclear division 5 homolog B [Source:HGNC Symbol;Acc:HGNC:26181]	ENSOCUG00000011198		ENSG00000145916	RMND5B	required for meiotic nuclear division 5 homolog B [Source:HGNC Symbol;Acc:HGNC:26181]
A_04_P062761	7.35772	7.16823	7.30299	6.90598	9.11845	9.15043	9.14972	9.2067	7.18373	9.15633	1.26947e-06	1.58777e-05	3.92473	100350361	ENSOCUG00000011363	ZNF217	zinc finger protein 217 [Source:HGNC Symbol;Acc:HGNC:13009]	ENSOCUG00000011363		ENSG00000171940	ZNF217	zinc finger protein 217 [Source:HGNC Symbol;Acc:HGNC:13009]
A_04_P015101	2.38316	2.40802	2.43718	2.44125	10.3736	10.333	10.4612	10.369	2.4174	10.3842	2.09041e-13	5.07736e-11	250.178
A_04_P009562	5.11142	5.51984	5.11085	5.49889	5.11674	4.73567	4.97995	4.62368	5.31025	4.86401	0.0322182	0.0599119	0.733955
A_04_P090033	7.65341	7.29484	7.55308	7.17742	7.95522	7.93973	7.94372	7.79875	7.41969	7.90936	0.00568789	0.0147157	1.40412
A_04_P081697	11.1521	11.9035	11.2256	11.9395	11.1877	11.1893	11.3041	11.0962	11.5552	11.1943	0.146471	0.207818	0.778714	100341011	ENSOCUG00000001269	NNT	nicotinamide nucleotide transhydrogenase [Source:HGNC Symbol;Acc:HGNC:7863]			ENSG00000112992	NNT	nicotinamide nucleotide transhydrogenase [Source:HGNC Symbol;Acc:HGNC:7863]
A_04_P074499	9.66579	9.11422	9.72374	9.16823	9.99234	10.1308	9.93231	10.0622	9.41799	10.0294	0.0103622	0.0238461	1.52776	100343121	ENSOCUG00000013931	LEPROTL1	leptin receptor overlapping transcript-like 1 [Source:HGNC Symbol;Acc:HGNC:6555]			ENSG00000104660	LEPROTL1	leptin receptor overlapping transcript-like 1 [Source:HGNC Symbol;Acc:HGNC:6555]
A_04_P025262	7.78281	9.16252	7.74263	9.12232	7.68442	7.63107	7.67755	7.55336	8.45257	7.6366	0.0872044	0.135362	0.568028
A_04_P064715	8.96223	9.66519	8.96637	9.59933	9.31888	9.30508	9.32217	9.20946	9.29828	9.28889	0.9632	0.971733	0.993516	100347474	ENSOCUG00000006847	CHMP4C	charged multivesicular body protein 4C [Source:HGNC Symbol;Acc:HGNC:30599]			ENSG00000164695	CHMP4C	charged multivesicular body protein 4C [Source:HGNC Symbol;Acc:HGNC:30599]
A_04_P066722	8.3695	10.6359	8.48652	10.6176	8.33265	8.32341	8.33742	8.28434	9.52738	8.31945	0.10597	0.15893	0.432889	100356932
A_04_P017874	4.44145	4.02747	4.4765	3.6932	4.4419	4.46142	4.54957	3.99731	4.15966	4.36255	0.398927	0.478269	1.151
A_04_P030114	10.9252	11.4134	11.0049	11.4408	10.6907	10.7688	10.7156	10.7102	11.1961	10.7213	0.0127823	0.0282691	0.719585	100357563	ENSOCUG00000002129		Uncharacterized protein [Source:UniProtKB/TrEMBL;Acc:G1SGV8]			ENSG00000113328	CCNG1	cyclin G1 [Source:HGNC Symbol;Acc:HGNC:1592]
A_04_P025247	9.44362	8.12846	9.41323	8.03061	5.31353	5.26951	5.26889	5.24351	8.75398	5.27386	0.000110821	0.00061117	0.0896148
A_04_P094077	7.01931	6.06234	6.93984	5.9238	7.19116	7.26114	7.25834	7.18884	6.48632	7.22487	0.0423225	0.0748694	1.66849	100342269	ENSOCUG00000009229	IRF2	interferon regulatory factor 2 [Source:HGNC Symbol;Acc:HGNC:6117]			ENSG00000168310	IRF2	interferon regulatory factor 2 [Source:HGNC Symbol;Acc:HGNC:6117]
A_04_P034827	4.40346	4.38525	4.03561	4.50143	4.64647	4.6476	4.52515	4.57237	4.33144	4.5979	0.0459189	0.0800694	1.20285	100348894
A_04_P026127	4.37923	4.62395	4.21154	4.21092	4.43135	4.40208	4.01418	4.65759	4.35641	4.3763	0.908197	0.930321	1.01388
A_04_P020940	4.28128	3.97021	4.33053	3.43725	2.91525	3.13132	3.51057	3.33289	4.00482	3.22251	0.0179002	0.0372026	0.581434
A_04_P010123	9.23894	9.27657	9.24773	9.2468	10.0385	9.88125	9.98129	9.84282	9.25251	9.93597	5.62543e-06	5.29364e-05	1.60599	100358017	ENSOCUG00000002638	COMMD2	COMM domain containing 2 [Source:HGNC Symbol;Acc:HGNC:24993]			ENSG00000114744	COMMD2	COMM domain containing 2 [Source:HGNC Symbol;Acc:HGNC:24993]
A_04_P033987	3.81122	3.20793	3.50166	2.44125	3.22679	2.74913	3.07346	2.68145	3.24051	2.93271	0.374719	0.454105	0.80787
A_04_P032757	3.51039	4.98146	2.43718	5.21646	3.58848	3.26977	3.70605	2.83314	4.03637	3.34936	0.352474	0.431757	0.621138	100101603
A_04_P069741	9.33863	8.76856	9.37192	8.81713	8.23606	8.18734	8.25834	8.19211	9.07406	8.21846	0.00196433	0.00623078	0.552637
A_04_P017700	4.48923	4.25008	4.69343	4.63443	3.03193	2.93341	2.70521	3.27701	4.51679	2.98689	6.0583e-05	0.00037243	0.346301
A_04_P087456	3.90582	4.67036	3.85901	4.66441	4.00248	3.77056	3.83556	3.85232	4.2749	3.86523	0.127923	0.185976	0.752794	100348861	ENSOCUG00000009364
A_04_P080652	10.9241	12.5078	10.9078	12.5387	11.5466	11.445	11.6172	11.4948	11.7196	11.5259	0.691783	0.750022	0.874353	100355690	ENSOCUG00000002902	DUSP6	dual specificity phosphatase 6 [Source:HGNC Symbol;Acc:HGNC:3072]			ENSG00000139318	DUSP6	dual specificity phosphatase 6 [Source:HGNC Symbol;Acc:HGNC:3072]
A_04_P065036	7.45294	7.01376	7.4311	7.00687	7.6279	7.56004	7.5674	7.45594	7.22617	7.55282	0.0453985	0.0793212	1.2541	100345805	ENSOCUG00000010921	THUMPD3	THUMP domain containing 3 [Source:HGNC Symbol;Acc:HGNC:24493]			ENSG00000134077	THUMPD3	THUMP domain containing 3 [Source:HGNC Symbol;Acc:HGNC:24493]
A_04_P019398	6.42223	5.66847	6.33619	5.80629	5.05604	5.12493	5.11951	5.26325	6.0583	5.14093	0.00316628	0.00914321	0.529475
A_04_P006486	12.7694	13.5444	12.7371	13.5989	12.9287	13.0038	12.9063	12.9436	13.1625	12.9456	0.396531	0.475889	0.860456
A_04_P095393	7.03332	9.233	7.06759	9.33893	6.44771	6.59241	6.50651	6.60472	8.16821	6.53784	0.0452465	0.0790954	0.323005	100009180	ENSOCUG00000014833	PLA2R1	secretory phospholipase A2 receptor precursor [Source:RefSeq peptide;Acc:NP_001075803]			ENSG00000153246	PLA2R1	phospholipase A2 receptor 1, 180kDa [Source:HGNC Symbol;Acc:HGNC:9042]
A_04_P022861	3.43165	3.93459	3.8012	4.36492	3.76404	3.24538	3.12967	3.57344	3.88309	3.42813	0.108948	0.162589	0.729531
A_04_P005076	8.13207	7.02052	8.10743	7.11338	6.93777	6.96883	6.90181	6.97859	7.59335	6.94675	0.0783166	0.123886	0.638785	100009487	ENSOCUG00000012543	PPP3CB	serine/threonine-protein phosphatase 2B catalytic subunit beta isoform [Source:RefSeq peptide;Acc:NP_001076196]			ENSG00000107758	PPP3CB	protein phosphatase 3, catalytic subunit, beta isozyme [Source:HGNC Symbol;Acc:HGNC:9315]
A_04_P055757	7.12777	7.84175	7.06621	7.75018	7.08146	7.04125	6.99174	6.97088	7.44648	7.02133	0.0829104	0.129905	0.744763	100352867	ENSOCUG00000009457	SCRN2	secernin 2 [Source:HGNC Symbol;Acc:HGNC:30381]			ENSG00000141295	SCRN2	secernin 2 [Source:HGNC Symbol;Acc:HGNC:30381]
A_04_P061167	5.2702	5.23641	5.06261	5.1964	5.99997	5.9884	5.90291	5.96222	5.1914	5.96338	4.88626e-06	4.7156e-05	1.7076	100356922
A_04_P075525	11.4907	11.4395	11.483	11.4361	10.8819	10.7885	10.9252	10.777	11.4623	10.8432	3.81782e-06	3.87619e-05	0.651037
A_04_P071618	9.23095	10.5763	9.18408	10.6723	8.68358	8.58414	8.66784	8.57605	9.91591	8.6279	0.0201315	0.0409239	0.409515		ENSOCUG00000005332	CDC14B	cell division cycle 14B [Source:HGNC Symbol;Acc:HGNC:1719]			ENSG00000081377	CDC14B	cell division cycle 14B [Source:HGNC Symbol;Acc:HGNC:1719]
A_04_P090872	4.09978	3.13377	4.10176	3.0288	3.92842	3.64499	3.96322	3.63692	3.59103	3.79339	0.535554	0.609579	1.15058
A_04_P032911	8.26564	7.68165	8.26592	7.74973	7.17411	7.24071	7.19212	7.17377	7.99073	7.19518	0.00253555	0.00766403	0.576121	100327271	ENSOCUG00000021100
A_04_P044837	4.21301	5.2568	4.27681	5.202	4.19432	4.16711	4.19525	4.18348	4.73716	4.18504	0.100627	0.152172	0.68202
A_04_P063997	5.68596	5.24173	5.78338	5.28963	5.16258	5.0904	5.25078	5.10817	5.50017	5.15298	0.0499416	0.0857594	0.786112	100356815	ENSOCUG00000002656	TRAPPC3L	trafficking protein particle complex 3-like [Source:HGNC Symbol;Acc:HGNC:21090]			ENSG00000173626	TRAPPC3L	trafficking protein particle complex 3-like [Source:HGNC Symbol;Acc:HGNC:21090]
A_04_P097797	8.07608	7.24026	7.97949	7.16702	7.96335	7.9903	7.951	8.0353	7.61571	7.98499	0.174689	0.240486	1.29171	100349675	ENSOCUG00000012330	WARS2	tryptophanyl tRNA synthetase 2, mitochondrial [Source:HGNC Symbol;Acc:HGNC:12730]			ENSG00000116874	WARS2	tryptophanyl tRNA synthetase 2, mitochondrial [Source:HGNC Symbol;Acc:HGNC:12730]
A_04_P094342	6.40803	5.68359	6.40803	5.94896	5.78143	5.81244	5.68596	5.8521	6.11215	5.78298	0.121626	0.178344	0.795995	100008979
A_04_P079232	8.04235	7.48819	8.01201	7.43346	7.73169	7.75266	7.73525	7.63414	7.744	7.71344	0.860112	0.891537	0.979035	100347684	ENSOCUG00000008546	SLC25A16	solute carrier family 25 (mitochondrial carrier), member 16 [Source:HGNC Symbol;Acc:HGNC:10986]			ENSG00000122912	SLC25A16	solute carrier family 25 (mitochondrial carrier), member 16 [Source:HGNC Symbol;Acc:HGNC:10986]
A_04_P071977	5.35803	4.69055	5.32834	4.55724	4.90314	5.00743	4.88445	5.09056	4.98354	4.97139	0.956766	0.967131	0.991615	100355315	ENSOCUG00000009219	KLHL12	kelch-like family member 12 [Source:HGNC Symbol;Acc:HGNC:19360]			ENSG00000117153	KLHL12	kelch-like family member 12 [Source:HGNC Symbol;Acc:HGNC:19360]
A_04_P025086	8.54028	7.21167	8.56668	7.24803	5.29463	5.52035	5.35611	5.48376	7.89166	5.41371	0.000673432	0.00263989	0.179499
A_04_P079042	7.48392	7.28603	7.45711	7.32022	7.28443	7.27667	7.28345	7.14962	7.38682	7.24854	0.0581601	0.0971142	0.908604	100354847	ENSOCUG00000012451	EIF2AK3	eukaryotic translation initiation factor 2-alpha kinase 3 [Source:HGNC Symbol;Acc:HGNC:3255]			ENSG00000172071	EIF2AK3	eukaryotic translation initiation factor 2-alpha kinase 3 [Source:HGNC Symbol;Acc:HGNC:3255]
A_04_P050828	10.5186	10.3116	10.5098	10.2092	10.652	10.6282	10.5417	10.5086	10.3873	10.5826	0.0580088	0.0969105	1.14498	100356918	ENSOCUG00000012327	MED4	mediator complex subunit 4 [Source:HGNC Symbol;Acc:HGNC:17903]			ENSG00000136146	MED4	mediator complex subunit 4 [Source:HGNC Symbol;Acc:HGNC:17903]
A_04_P020586	3.69513	2.40802	3.54041	2.44125	3.42998	3.395	3.02042	3.23222	3.0212	3.2694	0.514445	0.589774	1.18773
A_04_P032239	6.85154	4.58397	6.82902	4.16736	4.68925	4.41288	4.43893	4.4955	5.60797	4.50914	0.177445	0.243653	0.466895
A_04_P012986	15.4185	16.0081	15.394	15.9528	16.0587	16.0587	16.0081	15.9973	15.6933	16.0307	0.0899125	0.138779	1.26347	100328551	ENSOCUG00000012283	CYP7A1	cytochrome P450, family 7, subfamily A, polypeptide 1 [Source:HGNC Symbol;Acc:HGNC:2651]			ENSG00000167910	CYP7A1	cytochrome P450, family 7, subfamily A, polypeptide 1 [Source:HGNC Symbol;Acc:HGNC:2651]
A_04_P020654	9.89828	9.87386	9.9389	9.91812	8.3209	8.39723	8.38788	8.41941	9.90729	8.38135	1.41343e-09	6.35915e-08	0.347254
A_04_P020271	9.22718	10.7485	9.20042	10.7312	8.71844	8.81581	8.72368	8.74722	9.97684	8.75129	0.03208	0.0597143	0.427634		ENSOCUG00000003689	NID2	nidogen 2 (osteonidogen) [Source:HGNC Symbol;Acc:HGNC:13389]			ENSG00000087303	NID2	nidogen 2 (osteonidogen) [Source:HGNC Symbol;Acc:HGNC:13389]
A_04_P022584	7.40475	6.66281	7.41362	6.44797	6.72143	6.76617	6.68145	6.66514	6.98229	6.70855	0.31794	0.396076	0.827173
A_04_P025625	6.26222	4.70719	6.34091	4.30835	5.02819	4.30234	5.21854	3.89868	5.40467	4.61194	0.240557	0.314345	0.577252
A_04_P033322	16.2569	16.0405	16.3047	16.0558	16.279	16.3108	16.2327	16.3155	16.1645	16.2845	0.13985	0.199975	1.08676	100353722	ENSOCUG00000004902
A_04_P017268	10.318	10.3778	10.4029	10.2689	10.9	10.9636	10.88	10.9471	10.3419	10.9227	3.59297e-06	3.7064e-05	1.49564	100350593
A_04_P027678	12.4949	12.9846	12.5398	13.0019	12.5728	12.5375	12.5604	12.469	12.7553	12.5349	0.165658	0.23018	0.858341	100355843	ENSOCUG00000006368	MTCH2	mitochondrial carrier 2 [Source:HGNC Symbol;Acc:HGNC:17587]			ENSG00000109919	MTCH2	mitochondrial carrier 2 [Source:HGNC Symbol;Acc:HGNC:17587]
A_04_P032669	4.33749	4.39579	4.08471	4.31295	4.58686	4.35672	4.49073	4.63988	4.28273	4.51855	0.0432252	0.0761755	1.17757	100354221
A_04_P091946	4.48199	3.99373	4.40422	3.53679	4.93075	5.11048	4.89195	5.03252	4.10418	4.99142	0.00728281	0.0179502	1.84964	100344656	ENSOCUG00000003123		Kinesin-like protein [Source:UniProtKB/TrEMBL;Acc:G1SJ26]	ENSOCUG00000003123		ENSG00000088727	KIF9	kinesin family member 9 [Source:HGNC Symbol;Acc:HGNC:16666]
A_04_P083836	10.1156	10.1707	10.1359	10.124	10.0711	10.2405	10.1779	10.1697	10.1365	10.1648	0.474245	0.551291	1.0198	100338314	ENSOCUG00000000022	YARS2	tyrosyl-tRNA synthetase 2, mitochondrial [Source:HGNC Symbol;Acc:HGNC:24249]			ENSG00000139131	YARS2	tyrosyl-tRNA synthetase 2, mitochondrial [Source:HGNC Symbol;Acc:HGNC:24249]
A_04_P005550	7.43346	7.20729	7.43496	7.12807	6.55361	6.7163	6.55901	6.73422	7.30095	6.64079	0.000383411	0.00167699	0.632807	100357908	ENSOCUG00000017891	SLC29A1	solute carrier family 29 (equilibrative nucleoside transporter), member 1 [Source:HGNC Symbol;Acc:HGNC:11003]			ENSG00000112759	SLC29A1	solute carrier family 29 (equilibrative nucleoside transporter), member 1 [Source:HGNC Symbol;Acc:HGNC:11003]
A_04_P050118	9.42606	8.59504	9.49043	8.57624	9.3815	9.40495	9.47441	9.38477	9.02194	9.41141	0.174919	0.240736	1.30991	100353524	ENSOCUG00000002961	WDR12	WD repeat domain 12 [Source:HGNC Symbol;Acc:HGNC:14098]			ENSG00000138442	WDR12	WD repeat domain 12 [Source:HGNC Symbol;Acc:HGNC:14098]
A_04_P009497	11.106	10.5034	11.174	10.5288	10.1939	10.2492	10.1699	10.1711	10.828	10.196	0.0131563	0.0289196	0.645271	100345663	ENSOCUG00000013516	YPEL5	yippee-like 5 [Source:HGNC Symbol;Acc:HGNC:18329]			ENSG00000119801	YPEL5	yippee-like 5 [Source:HGNC Symbol;Acc:HGNC:18329]
A_04_P085112	8.76983	7.81648	8.79858	7.88077	7.01468	7.10945	6.96531	7.03971	8.31642	7.03229	0.00326162	0.00936323	0.410619	100340385	ENSOCUG00000013843	STAU2	staufen double-stranded RNA binding protein 2 [Source:HGNC Symbol;Acc:HGNC:11371]		ENSOCUG00000013843	ENSG00000040341	STAU2	staufen double-stranded RNA binding protein 2 [Source:HGNC Symbol;Acc:HGNC:11371]
A_04_P014861	6.68717	7.00485	6.63126	6.92178	16.0824	16.1334	16.1425	16.1334	6.81127	16.1229	5.93613e-11	4.54225e-09	635.452
A_04_P065302	3.99537	2.40802	3.85735	2.44125	4.50052	4.4691	4.54535	4.64372	3.1755	4.53967	0.0203813	0.0413567	2.57429	100349760
A_04_P075733	8.05449	7.39873	8.18094	7.31793	7.78563	7.82785	7.87621	7.76614	7.73802	7.81396	0.744734	0.795996	1.05404	100349459	ENSOCUG00000001320	IFT74	intraflagellar transport 74 [Source:HGNC Symbol;Acc:HGNC:21424]			ENSG00000096872	IFT74	intraflagellar transport 74 [Source:HGNC Symbol;Acc:HGNC:21424]
A_04_P092682	10.2737	10.3192	10.2234	10.2931	10.3246	10.3496	10.3284	10.253	10.2773	10.3139	0.257132	0.33213	1.02566		ENSOCUG00000004139	SF3B3	splicing factor 3b, subunit 3, 130kDa [Source:HGNC Symbol;Acc:HGNC:10770]			ENSG00000189091	SF3B3	splicing factor 3b, subunit 3, 130kDa [Source:HGNC Symbol;Acc:HGNC:10770]
A_04_P001666	6.70101	5.95146	6.89274	6.2764	7.01779	6.94872	6.93276	6.81039	6.4554	6.92741	0.0715528	0.115084	1.38704	100009207	ENSOCUG00000010907	CUL5	cullin-5 [Source:RefSeq peptide;Acc:NP_001075824]			ENSG00000166266	CUL5	cullin 5 [Source:HGNC Symbol;Acc:HGNC:2556]
A_04_P026717	3.82382	3.99801	2.43718	4.06873	4.07953	4.29786	4.26272	4.20685	3.58193	4.21174	0.155676	0.218513	1.54736
A_04_P028356	10.5863	9.9977	10.6543	9.98478	10.3537	10.2627	10.3114	10.267	10.3058	10.2987	0.970354	0.977134	0.995087		ENSOCUG00000008946	SERBP1	SERPINE1 mRNA binding protein 1 [Source:HGNC Symbol;Acc:HGNC:17860]			ENSG00000142864	SERBP1	SERPINE1 mRNA binding protein 1 [Source:HGNC Symbol;Acc:HGNC:17860]
A_04_P068579	8.00331	8.14263	8.08059	8.30247	8.62435	8.51888	8.59384	8.47045	8.13225	8.55188	0.00116551	0.00409059	1.33759	100348491	ENSOCUG00000002509	RMND1	required for meiotic nuclear division 1 homolog [Source:HGNC Symbol;Acc:HGNC:21176]			ENSG00000155906	RMND1	required for meiotic nuclear division 1 homolog [Source:HGNC Symbol;Acc:HGNC:21176]
A_04_P057239	7.37356	6.87852	7.40277	6.9453	7.80148	7.84871	7.75865	7.76343	7.15004	7.79307	0.00370027	0.0103713	1.5616		ENSOCUG00000010252	SPAST	spastin [Source:HGNC Symbol;Acc:HGNC:11233]			ENSG00000021574	SPAST	spastin [Source:HGNC Symbol;Acc:HGNC:11233]
A_04_P019636	4.68384	4.4787	4.3689	4.63603	4.10227	4.31356	4.00753	4.42802	4.54187	4.21285	0.03399	0.0626266	0.796076
A_04_P083042	3.57402	3.3824	2.43718	3.38833	3.25058	2.95423	3.46778	2.9926	3.19548	3.1663	0.921325	0.940192	0.979974		ENSOCUG00000012267	GRAP2	GRB2-related adaptor protein 2 [Source:HGNC Symbol;Acc:HGNC:4563]			ENSG00000100351	GRAP2	GRB2-related adaptor protein 2 [Source:HGNC Symbol;Acc:HGNC:4563]
A_04_P017004	13.1801	13.1684	13.1591	13.1499	12.6608	12.5301	12.5573	12.4621	13.1644	12.5525	6.35527e-06	5.84639e-05	0.654365	100343802	ENSOCUG00000029235		Metallothionein-1A [Source:UniProtKB/Swiss-Prot;Acc:P11957]			ENSG00000125148	MT2A	metallothionein 2A [Source:HGNC Symbol;Acc:HGNC:7406]
A_04_P062252	9.37091	7.37116	9.36339	7.3552	8.86491	8.64144	8.74607	8.63587	8.36516	8.72207	0.561581	0.633651	1.28068
A_04_P093142	8.05767	10.5101	8.05547	10.6226	9.71922	9.75523	9.69953	9.6834	9.31148	9.71434	0.598549	0.667868	1.32213	100346742	ENSOCUG00000002958	ADCY4	adenylate cyclase 4 [Source:HGNC Symbol;Acc:HGNC:235]			ENSG00000129467	ADCY4	adenylate cyclase 4 [Source:HGNC Symbol;Acc:HGNC:235]
A_04_P012243	6.89052	6.64974	6.97036	6.60807	5.94512	5.67059	5.90325	5.8169	6.77967	5.83397	0.00012076	0.000657526	0.519176
A_04_P000179	2.38316	2.40802	2.43718	2.44125	5.73819	5.73789	5.66273	5.64426	2.4174	5.69577	2.72697e-11	2.3798e-09	9.70257	100008814	ENSOCUG00000001813	ARG1	arginase 1 [Source:HGNC Symbol;Acc:HGNC:663]	ENSOCUG00000001813		ENSG00000118520	ARG1	arginase 1 [Source:HGNC Symbol;Acc:HGNC:663]
A_04_P093579	4.15773	5.65838	3.60536	5.36733	2.83648	2.66456	2.5867	2.74944	4.6972	2.7093	0.00672519	0.016829	0.252105		ENSOCUG00000004408	MARCH11	membrane-associated ring finger (C3HC4) 11 [Source:HGNC Symbol;Acc:HGNC:33609]			ENSG00000183654	MARCH11	membrane-associated ring finger (C3HC4) 11 [Source:HGNC Symbol;Acc:HGNC:33609]
A_04_P064592	13.9846	10.9618	13.9521	11.7718	6.85013	6.82902	6.81199	6.86192	12.6676	6.83827	0.000274236	0.00128162	0.0175875	100352488	ENSOCUG00000010693	NOV	nephroblastoma overexpressed [Source:HGNC Symbol;Acc:HGNC:7885]		ENSOCUG00000010693	ENSG00000136999	NOV	nephroblastoma overexpressed [Source:HGNC Symbol;Acc:HGNC:7885]
A_04_P085424	4.22856	4.75095	3.8713	4.49126	7.99676	8.02843	8.06679	8.06929	4.33552	8.04032	1.13224e-06	1.45036e-05	13.0394	100346395	ENSOCUG00000013807		Uncharacterized protein [Source:UniProtKB/TrEMBL;Acc:G1T665]	ENSOCUG00000013807		ENSG00000076382	SPAG5	sperm associated antigen 5 [Source:HGNC Symbol;Acc:HGNC:13452]
A_04_P005972	4.43549	5.26414	4.67948	5.08298	3.85985	3.22038	4.07222	4.26261	4.86552	3.85376	0.0139065	0.0302792	0.495942
A_04_P013141	11.2787	11.6636	11.2394	11.6604	11.386	11.3559	11.3975	11.312	11.4605	11.3629	0.440118	0.518436	0.934543		ENSOCUG00000009785	SRSF6	serine/arginine-rich splicing factor 6 [Source:HGNC Symbol;Acc:HGNC:10788]			ENSG00000124193	SRSF6	serine/arginine-rich splicing factor 6 [Source:HGNC Symbol;Acc:HGNC:10788]
A_04_P081460	5.49418	6.74776	5.27569	6.84126	7.68101	7.57838	7.67244	7.67063	6.08972	7.65062	0.0089428	0.0211746	2.95037		ENSOCUG00000011941	HVCN1	hydrogen voltage gated channel 1 [Source:HGNC Symbol;Acc:HGNC:28240]	ENSOCUG00000011941		ENSG00000122986	HVCN1	hydrogen voltage gated channel 1 [Source:HGNC Symbol;Acc:HGNC:28240]
A_04_P073057	8.95186	8.43461	8.93927	8.40877	8.96086	8.86274	9.03775	8.93472	8.68363	8.94902	0.138953	0.19902	1.20196	100344485	ENSOCUG00000000245	ABCF2	ATP-binding cassette, sub-family F (GCN20), member 2 [Source:HGNC Symbol;Acc:HGNC:71]			ENSG00000033050	ABCF2	ATP-binding cassette, sub-family F (GCN20), member 2 [Source:HGNC Symbol;Acc:HGNC:71]
A_04_P070372	6.16797	5.51663	6.23344	5.74621	6.22459	6.11122	6.22686	6.01632	5.91606	6.14475	0.247961	0.322384	1.17177	100354521	ENSOCUG00000010043	DUS2	dihydrouridine synthase 2 [Source:HGNC Symbol;Acc:HGNC:26014]			ENSG00000167264	DUS2	dihydrouridine synthase 2 [Source:HGNC Symbol;Acc:HGNC:26014]
A_04_P089951	3.96876	5.11889	4.13183	5.19999	4.4895	4.3015	4.26187	4.19332	4.60487	4.31155	0.406304	0.485354	0.816023
A_04_P096682	6.90582	6.41304	6.93166	6.59457	7.39799	7.37808	7.43166	7.30628	6.71127	7.3785	0.00201046	0.00634235	1.58802		ENSOCUG00000013006	MBD4	methyl-CpG binding domain 4 DNA glycosylase [Source:HGNC Symbol;Acc:HGNC:6919]			ENSG00000129071	MBD4	methyl-CpG binding domain 4 DNA glycosylase [Source:HGNC Symbol;Acc:HGNC:6919]
A_04_P074189	7.72447	8.62521	7.73009	8.73372	7.30582	7.25866	7.29566	7.2712	8.20337	7.28284	0.0156984	0.0334059	0.528313	100353970	ENSOCUG00000008804	RC3H2	ring finger and CCCH-type domains 2 [Source:HGNC Symbol;Acc:HGNC:21461]			ENSG00000056586	RC3H2	ring finger and CCCH-type domains 2 [Source:HGNC Symbol;Acc:HGNC:21461]
A_04_P062947	4.39948	4.19069	4.5065	4.02106	4.88739	4.6376	5.01371	4.72021	4.27943	4.81473	0.00796167	0.019288	1.44924		ENSOCUG00000007105	RAL1	Ribonuclease A L1; Uncharacterized protein [Source:UniProtKB/TrEMBL;Acc:G1SSD5]			ENSG00000206150	RNASE13	ribonuclease, RNase A family, 13 (non-active) [Source:HGNC Symbol;Acc:HGNC:25285]
A_04_P030592	16.4898	17.2293	16.4173	17.2293	15.8526	15.8073	15.7689	15.6871	16.8414	15.779	0.00340548	0.00969754	0.478814
A_04_P026510	11.6403	12.6208	11.6086	12.6239	11.1075	11.1285	11.0989	11.0942	12.1234	11.1073	0.012437	0.0276411	0.494439
A_04_P079715	3.70775	3.69207	3.0455	3.71425	2.8781	3.41043	2.90134	3.51941	3.5399	3.17732	0.173948	0.239685	0.777775	100357265	ENSOCUG00000006115	LRIT1	leucine-rich repeat, immunoglobulin-like and transmembrane domains 1 [Source:HGNC Symbol;Acc:HGNC:23404]			ENSG00000148602	LRIT1	leucine-rich repeat, immunoglobulin-like and transmembrane domains 1 [Source:HGNC Symbol;Acc:HGNC:23404]
A_04_P024706	5.00038	2.8562	4.92761	2.44125	3.72499	3.68421	3.36048	4.06806	3.80636	3.70943	0.892768	0.9177	0.935024
A_04_P053869	11.561	12.5873	11.5596	12.5653	12.9807	12.9361	12.9975	12.9484	12.0683	12.9657	0.0223405	0.0445874	1.8627	100351888	ENSOCUG00000010079		Uncharacterized protein [Source:UniProtKB/TrEMBL;Acc:G1SYI8]	ENSOCUG00000010079		ENSG00000110079	MS4A4A	membrane-spanning 4-domains, subfamily A, member 4A [Source:HGNC Symbol;Acc:HGNC:13371]
A_04_P005841	14.1686	12.7523	14.123	12.7568	9.86472	9.88579	9.8439	9.8962	13.4502	9.87265	0.000111973	0.000616251	0.0837633
A_04_P052738	5.22272	4.22377	5.28338	4.12884	4.18082	4.50938	4.23102	4.48404	4.71468	4.35132	0.30357	0.381171	0.777351	100349995	ENSOCUG00000017192	FRS2	fibroblast growth factor receptor substrate 2 [Source:HGNC Symbol;Acc:HGNC:16971]			ENSG00000166225	FRS2	fibroblast growth factor receptor substrate 2 [Source:HGNC Symbol;Acc:HGNC:16971]
A_04_P032605	2.38316	2.40802	2.43718	2.44125	3.16177	3.61083	3.3461	3.7095	2.4174	3.45705	0.000167809	0.000860456	2.05573	100008864	ENSOCUG00000012276	CRYBA1	crystallin, beta A1 [Source:HGNC Symbol;Acc:HGNC:2394]	ENSOCUG00000012276		ENSG00000108255	CRYBA1	crystallin, beta A1 [Source:HGNC Symbol;Acc:HGNC:2394]
A_04_P056203	4.76192	6.5802	4.7628	6.69955	2.45373	2.56882	2.32237	2.33545	5.70112	2.42009	0.00095314	0.00348625	0.102876
A_04_P005681	11.1554	11.3058	11.1525	11.321	10.8145	10.8425	10.8379	10.8403	11.2337	10.8338	0.000137336	0.000731273	0.75791	100351699	ENSOCUG00000023785	SNU13	SNU13 homolog, small nuclear ribonucleoprotein (U4/U6.U5) [Source:HGNC Symbol;Acc:HGNC:7819]			ENSG00000100138	SNU13	SNU13 homolog, small nuclear ribonucleoprotein (U4/U6.U5) [Source:HGNC Symbol;Acc:HGNC:7819]
A_04_P026133	7.28231	7.15059	7.34229	7.23841	6.72195	6.66136	6.77148	6.64381	7.2534	6.69965	3.1571e-05	0.000218138	0.681247
A_04_P010022	9.9011	8.94945	9.8545	8.97741	8.72654	8.7385	8.72964	8.66931	9.42062	8.716	0.0374058	0.0677132	0.613604
A_04_P042147	7.43771	9.27063	7.51441	9.23678	9.79523	9.79838	9.75772	9.83578	8.36488	9.79678	0.0316843	0.0591216	2.69801	100346296	ENSOCUG00000014724	CMTM8	CKLF-like MARVEL transmembrane domain containing 8 [Source:HGNC Symbol;Acc:HGNC:19179]			ENSG00000170293	CMTM8	CKLF-like MARVEL transmembrane domain containing 8 [Source:HGNC Symbol;Acc:HGNC:19179]
A_04_P004680	4.17206	4.251	4.30431	3.73548	6.54167	6.54409	6.48793	6.41831	4.11571	6.498	1.94245e-06	2.2489e-05	5.21362
A_04_P006126	10.6702	10.1369	10.7083	10.0898	10.8101	10.8254	10.7452	10.8184	10.4013	10.7998	0.0550897	0.0929663	1.31814
A_04_P102743	11.5789	9.01004	11.6105	9.01226	8.60579	8.63059	8.5929	8.62435	10.3029	8.61341	0.0640959	0.105202	0.310032	100009526	ENSOCUG00000011039	PFKP	phosphofructokinase, platelet [Source:HGNC Symbol;Acc:HGNC:8878]			ENSG00000067057	PFKP	phosphofructokinase, platelet [Source:HGNC Symbol;Acc:HGNC:8878]
A_04_P002996	5.88156	4.93593	5.71631	4.8085	5.51224	5.39248	5.39916	5.2753	5.33557	5.39479	0.836734	0.872584	1.0419	100009159
A_04_P076028	5.93002	6.12124	6.02609	6.05043	8.25253	8.27684	8.35997	8.31216	6.03194	8.30038	4.59648e-09	1.65612e-07	4.81799	100354266	ENSOCUG00000016478	RAD54B	RAD54 homolog B (S. cerevisiae) [Source:HGNC Symbol;Acc:HGNC:17228]	ENSOCUG00000016478		ENSG00000197275	RAD54B	RAD54 homolog B (S. cerevisiae) [Source:HGNC Symbol;Acc:HGNC:17228]
A_04_P077687	9.65184	9.35762	9.60165	9.33085	9.14114	9.2121	9.11845	9.18518	9.48549	9.16422	0.00920467	0.0216661	0.800364		ENSOCUG00000005717	GCN1	GCN1 eIF2 alpha kinase activator homolog [Source:HGNC Symbol;Acc:HGNC:4199]			ENSG00000089154	GCN1	GCN1 eIF2 alpha kinase activator homolog [Source:HGNC Symbol;Acc:HGNC:4199]
A_04_P101952	7.19255	6.19385	7.32138	6.12909	7.78636	7.72789	7.84838	7.67534	6.70922	7.75949	0.0167338	0.0351741	2.07093	100008718	ENSOCUG00000011750
A_04_P054742	4.16228	4.35259	4.30932	4.25566	4.73396	4.53388	4.63896	4.20836	4.26997	4.52879	0.0771583	0.122411	1.1965	100348056	ENSOCUG00000003882	SLC52A3	solute carrier family 52 (riboflavin transporter), member 3 [Source:HGNC Symbol;Acc:HGNC:16187]			ENSG00000101276	SLC52A3	solute carrier family 52 (riboflavin transporter), member 3 [Source:HGNC Symbol;Acc:HGNC:16187]
A_04_P012159	12.7092	12.7869	12.7158	12.7017	12.7762	12.8711	12.7955	12.7741	12.7284	12.8042	0.0455519	0.0795333	1.05398
A_04_P082031	7.04396	5.84384	7.01539	5.87769	7.05897	7.02454	6.96684	6.94985	6.44522	7.00005	0.152312	0.21458	1.469
A_04_P002316	7.36499	8.84457	7.47864	8.87518	8.18312	8.21296	8.16036	8.17014	8.14085	8.18164	0.925067	0.943069	1.02868	100009136
A_04_P019431	7.20944	5.90911	7.1322	5.93947	5.69837	5.88748	5.77829	5.72549	6.54756	5.77241	0.076422	0.121498	0.584328
A_04_P090038	11.2023	11.2211	11.2407	11.2265	10.6614	10.7083	10.5981	10.6143	11.2226	10.6455	5.58902e-07	8.13253e-06	0.670308	100346692	ENSOCUG00000003620	CCDC88A	coiled-coil domain containing 88A [Source:HGNC Symbol;Acc:HGNC:25523]			ENSG00000115355	CCDC88A	coiled-coil domain containing 88A [Source:HGNC Symbol;Acc:HGNC:25523]
A_04_P098213	12.1019	11.6186	12.2085	11.586	11.8247	11.8662	11.8315	11.8808	11.8788	11.8508	0.868478	0.898833	0.980806		ENSOCUG00000017258	BTBD9	BTB (POZ) domain containing 9 [Source:HGNC Symbol;Acc:HGNC:21228]			ENSG00000183826	BTBD9	BTB (POZ) domain containing 9 [Source:HGNC Symbol;Acc:HGNC:21228]
A_04_P100343	8.17337	8.90759	8.24072	8.96273	8.03855	8.12697	8.06554	8.13601	8.5711	8.09177	0.0647032	0.106016	0.717308		ENSOCUG00000007436	ZW10	zw10 kinetochore protein [Source:HGNC Symbol;Acc:HGNC:13194]			ENSG00000086827	ZW10	zw10 kinetochore protein [Source:HGNC Symbol;Acc:HGNC:13194]
A_04_P039328	8.79674	9.43872	8.78188	9.35131	9.17182	9.2486	9.11219	9.1161	9.09217	9.16218	0.708678	0.764478	1.04973	100343906
A_04_P084797	4.63815	5.76757	4.54615	5.61746	4.19314	3.72543	5.0854	3.64307	5.14233	4.16176	0.077057	0.122279	0.506778
A_04_P098339	9.58657	8.09786	9.59261	8.09472	9.29617	9.33686	9.26337	9.3198	8.84294	9.30405	0.326207	0.404576	1.3766	100355934	ENSOCUG00000005251	INSIG2	insulin induced gene 2 [Source:HGNC Symbol;Acc:HGNC:20452]			ENSG00000125629	INSIG2	insulin induced gene 2 [Source:HGNC Symbol;Acc:HGNC:20452]
A_04_P095257	4.85302	5.34897	4.6865	5.38649	2.71558	3.3819	2.48503	3.79439	5.06874	3.09422	0.00130515	0.00447721	0.254454	100358982	ENSOCUG00000011415	TGFB3	transforming growth factor, beta 3 [Source:HGNC Symbol;Acc:HGNC:11769]		ENSOCUG00000011415	ENSG00000119699	TGFB3	transforming growth factor, beta 3 [Source:HGNC Symbol;Acc:HGNC:11769]
A_04_P012783	12.4558	11.2933	12.5604	11.348	11.5939	11.6845	11.6192	11.7416	11.9144	11.6598	0.488733	0.565406	0.838246
A_04_P045752	5.24146	6.81351	4.80438	6.68738	4.5204	4.6761	4.68281	4.55325	5.88668	4.60814	0.0457811	0.0798531	0.412212		ENSOCUG00000006815	BPIFB6	BPI fold containing family B, member 6 [Source:HGNC Symbol;Acc:HGNC:16504]			ENSG00000167104	BPIFB6	BPI fold containing family B, member 6 [Source:HGNC Symbol;Acc:HGNC:16504]
A_04_P060619	6.19457	5.53155	6.1732	5.682	6.04302	5.97383	5.9189	5.94592	5.89533	5.97042	0.676927	0.737252	1.05342	100355931	ENSOCUG00000008219	POC1B	POC1 centriolar protein B [Source:HGNC Symbol;Acc:HGNC:30836]			ENSG00000139323	POC1B	POC1 centriolar protein B [Source:HGNC Symbol;Acc:HGNC:30836]
A_04_P060443	4.76133	4.19283	4.6745	3.15107	5.02387	5.05244	5.22599	5.14107	4.19493	5.11084	0.0492233	0.0847758	1.88676	100340330	ENSOCUG00000015885	MCM9	minichromosome maintenance 9 homologous recombination repair factor [Source:HGNC Symbol;Acc:HGNC:21484]			ENSG00000111877	MCM9	minichromosome maintenance 9 homologous recombination repair factor [Source:HGNC Symbol;Acc:HGNC:21484]
A_04_P013666	12.0676	8.96086	12.1865	8.97553	5.99088	5.99353	5.97873	6.01703	10.5476	5.99504	0.00247559	0.0075122	0.0426126	100328569	ENSOCUG00000007885	KCNAB1	potassium channel, voltage gated subfamily A regulatory beta subunit 1 [Source:HGNC Symbol;Acc:HGNC:6228]		ENSOCUG00000007885	ENSG00000169282	KCNAB1	potassium channel, voltage gated subfamily A regulatory beta subunit 1 [Source:HGNC Symbol;Acc:HGNC:6228]
A_04_P091519	11.0187	10.3545	11.0595	10.3853	10.6947	10.7521	10.7237	10.6758	10.7045	10.7116	0.972151	0.978603	1.00491	100359202	ENSOCUG00000015684	LARS	leucyl-tRNA synthetase [Source:HGNC Symbol;Acc:HGNC:6512]			ENSG00000133706	LARS	leucyl-tRNA synthetase [Source:HGNC Symbol;Acc:HGNC:6512]
A_04_P088922	4.44906	5.41196	4.08241	5.13886	4.38672	4.22811	4.251	4.23407	4.77057	4.27498	0.159113	0.222528	0.709269	100353961	ENSOCUG00000004081	GAS2L2	growth arrest-specific 2 like 2 [Source:HGNC Symbol;Acc:HGNC:24846]			ENSG00000270765	GAS2L2	growth arrest-specific 2 like 2 [Source:HGNC Symbol;Acc:HGNC:24846]
A_04_P003736	7.21624	7.90247	7.08171	7.80547	6.77495	6.62856	6.69709	6.59046	7.50147	6.67277	0.00761378	0.0185892	0.563034	100352066
A_04_P013601	5.81725	6.5186	5.8415	6.26676	5.53923	5.4255	5.41383	5.33502	6.11103	5.4284	0.00812598	0.019613	0.623027	100328591	ENSOCUG00000001808	SLC12A2	solute carrier family 12 (sodium/potassium/chloride transporter), member 2 [Source:HGNC Symbol;Acc:HGNC:10911]			ENSG00000064651	SLC12A2	solute carrier family 12 (sodium/potassium/chloride transporter), member 2 [Source:HGNC Symbol;Acc:HGNC:10911]
A_04_P011961	5.60017	5.87458	5.6247	5.98701	5.42463	5.23605	5.28177	5.19211	5.77161	5.28364	0.00392396	0.0108876	0.713027
A_04_P099089	2.38316	2.40802	2.43718	2.44125	7.88762	8.00547	7.85954	7.88559	2.4174	7.90956	4.7768e-12	5.36005e-10	45.0094	100348763	ENSOCUG00000007699	KMO	kynurenine 3-monooxygenase (kynurenine 3-hydroxylase) [Source:HGNC Symbol;Acc:HGNC:6381]	ENSOCUG00000007699		ENSG00000117009	KMO	kynurenine 3-monooxygenase (kynurenine 3-hydroxylase) [Source:HGNC Symbol;Acc:HGNC:6381]
A_04_P065532	8.79907	10.0965	8.74298	10.031	9.12901	9.10643	9.07779	9.06985	9.41741	9.09577	0.422645	0.501151	0.800162	100358505	ENSOCUG00000017908	PUM2	pumilio RNA-binding family member 2 [Source:HGNC Symbol;Acc:HGNC:14958]			ENSG00000055917	PUM2	pumilio RNA-binding family member 2 [Source:HGNC Symbol;Acc:HGNC:14958]
A_04_P001777	2.38316	3.56345	2.43718	3.0828	7.10424	6.99203	7.15612	7.04682	2.86665	7.0748	5.90056e-06	5.50333e-05	18.4833	100037719	ENSOCUG00000013916	PRKCB	protein kinase C beta type isoform II [Source:RefSeq peptide;Acc:NP_001095193]	ENSOCUG00000013916		ENSG00000166501	PRKCB	protein kinase C, beta [Source:HGNC Symbol;Acc:HGNC:9395]
A_04_P005279	6.56398	7.66407	6.37009	7.67268	6.1787	6.21105	6.07684	6.3455	7.06771	6.20302	0.050023	0.0858678	0.549166
A_04_P061908	5.4389	6.73667	5.18397	6.88484	5.67888	5.62744	5.73733	5.7181	6.06109	5.69044	0.429522	0.507797	0.773431	100347683	ENSOCUG00000004261	SLC35G1	solute carrier family 35, member G1 [Source:HGNC Symbol;Acc:HGNC:26607]			ENSG00000176273	SLC35G1	solute carrier family 35, member G1 [Source:HGNC Symbol;Acc:HGNC:26607]
A_04_P089112	5.92418	4.7853	6.03295	4.79905	4.36403	4.4626	4.24542	4.69264	5.38537	4.44117	0.0379445	0.0685142	0.519719	100350819	ENSOCUG00000007243	ZRANB3	zinc finger, RAN-binding domain containing 3 [Source:HGNC Symbol;Acc:HGNC:25249]			ENSG00000121988	ZRANB3	zinc finger, RAN-binding domain containing 3 [Source:HGNC Symbol;Acc:HGNC:25249]
A_04_P101997	8.54966	10.084	8.51183	10.1336	8.39423	8.22194	8.27764	8.20951	9.31977	8.27583	0.0627144	0.103328	0.485002
A_04_P085575	3.84314	4.85514	4.15203	4.36219	5.51261	5.57881	5.49573	5.47206	4.30312	5.5148	0.00130063	0.00446569	2.31607
A_04_P100882	7.93103	8.35702	7.88144	8.43578	7.899	7.90223	7.88242	7.86723	8.15131	7.88772	0.114844	0.169972	0.83301	100341336	ENSOCUG00000024260		GrpE protein homolog [Source:UniProtKB/TrEMBL;Acc:G1TUB2]			ENSG00000164284	GRPEL2	GrpE-like 2, mitochondrial (E. coli) [Source:HGNC Symbol;Acc:HGNC:21060]
A_04_P000176	2.38316	2.40802	2.43718	3.07593	6.06741	6.20533	6.22266	6.20322	2.57607	6.17466	7.45555e-07	1.02556e-05	12.1138	100008814	ENSOCUG00000001813	ARG1	arginase 1 [Source:HGNC Symbol;Acc:HGNC:663]	ENSOCUG00000001813		ENSG00000118520	ARG1	arginase 1 [Source:HGNC Symbol;Acc:HGNC:663]
A_04_P032917	12.8778	12.416	12.8322	12.4863	12.3631	12.4445	12.3388	12.3792	12.6531	12.3814	0.0641691	0.105295	0.828367
A_04_P046769	9.20475	8.50329	9.10801	8.52951	8.66199	8.66571	8.61044	8.79057	8.83639	8.68217	0.447463	0.525396	0.89862	100350923	ENSOCUG00000012200	RAB5A	RAB5A, member RAS oncogene family [Source:HGNC Symbol;Acc:HGNC:9783]			ENSG00000144566	RAB5A	RAB5A, member RAS oncogene family [Source:HGNC Symbol;Acc:HGNC:9783]
A_04_P007242	6.82552	7.04317	6.75347	7.04371	7.10823	7.1142	7.08856	6.93561	6.91647	7.06165	0.142104	0.202615	1.10587
A_04_P016399	4.45791	4.54615	4.19606	4.42209	2.81236	2.32264	2.54168	2.33545	4.40555	2.50303	8.5988e-06	7.49146e-05	0.267476	100008888
A_04_P007677	11.6813	14.0385	11.5982	14.1505	14.4669	14.4669	14.4451	14.4081	12.8671	14.4467	0.0675549	0.109841	2.98889
A_04_P063336	9.25146	11.5406	9.19995	11.6013	11.4425	11.4087	11.3816	11.2613	10.3983	11.3735	0.200583	0.270327	1.96591	100338591	ENSOCUG00000007002	CLDN7	claudin 7 [Source:HGNC Symbol;Acc:HGNC:2049]	ENSOCUG00000007002		ENSG00000181885	CLDN7	claudin 7 [Source:HGNC Symbol;Acc:HGNC:2049]
A_04_P080712	4.97311	5.60428	4.95489	5.58597	8.0603	8.09755	8.14889	8.1652	5.27956	8.11799	4.66857e-06	4.54466e-05	7.15237	100346651	ENSOCUG00000002875	STOX1	storkhead box 1 [Source:HGNC Symbol;Acc:HGNC:23508]	ENSOCUG00000002875		ENSG00000165730	STOX1	storkhead box 1 [Source:HGNC Symbol;Acc:HGNC:23508]
A_04_P005855	3.81338	3.5412	3.47884	3.77996	3.27885	3.25946	2.65656	2.96525	3.65334	3.04003	0.010961	0.0249515	0.653694
A_04_P088742	4.70183	4.49815	4.78987	3.99769	4.44092	4.23074	4.46174	4.50792	4.49688	4.41033	0.660814	0.723811	0.94177		ENSOCUG00000009076	SAMD8	sterile alpha motif domain containing 8 [Source:HGNC Symbol;Acc:HGNC:26320]			ENSG00000156671	SAMD8	sterile alpha motif domain containing 8 [Source:HGNC Symbol;Acc:HGNC:26320]
A_04_P025963	4.82447	5.0131	4.8646	5.19902	5.56103	5.62689	5.57732	5.41328	4.9753	5.54463	0.00105561	0.00378219	1.48384	100350936	ENSOCUG00000007824	G2E3	G2/M-phase specific E3 ubiquitin protein ligase [Source:HGNC Symbol;Acc:HGNC:20338]	ENSOCUG00000007824		ENSG00000092140	G2E3	G2/M-phase specific E3 ubiquitin protein ligase [Source:HGNC Symbol;Acc:HGNC:20338]
A_04_P004686	6.1351	8.39723	5.94748	8.48371	2.32199	2.74593	2.41302	3.15045	7.24088	2.65785	0.00069969	0.00272448	0.0417224	100008857	ENSOCUG00000016256	HAND2	heart and neural crest derivatives expressed 2 [Source:HGNC Symbol;Acc:HGNC:4808]		ENSOCUG00000016256	ENSG00000164107	HAND2	heart and neural crest derivatives expressed 2 [Source:HGNC Symbol;Acc:HGNC:4808]
A_04_P061662	12.1925	11.6326	12.2311	11.5971	11.8808	11.8402	11.9406	11.8164	11.9133	11.8695	0.810455	0.850902	0.970091	100343451	ENSOCUG00000004986	XPO1	exportin 1 [Source:HGNC Symbol;Acc:HGNC:12825]			ENSG00000082898	XPO1	exportin 1 [Source:HGNC Symbol;Acc:HGNC:12825]
A_04_P069413	7.40726	5.58812	7.48096	5.40228	5.50887	5.55882	5.44226	5.61334	6.46966	5.53082	0.147798	0.209341	0.521653	100340740	ENSOCUG00000002245	LRP12	low density lipoprotein receptor-related protein 12 [Source:HGNC Symbol;Acc:HGNC:31708]			ENSG00000147650	LRP12	low density lipoprotein receptor-related protein 12 [Source:HGNC Symbol;Acc:HGNC:31708]
A_04_P005031	7.26444	6.71878	7.28075	6.54233	6.9984	6.93702	7.04169	7.03395	6.95158	7.00276	0.796996	0.839741	1.03612	100008912	ENSOCUG00000015312	PDGFD	platelet derived growth factor D [Source:HGNC Symbol;Acc:HGNC:30620]			ENSG00000170962	PDGFD	platelet derived growth factor D [Source:HGNC Symbol;Acc:HGNC:30620]
A_04_P007428	6.66932	5.32534	6.69075	5.50773	6.09351	5.76687	5.94605	5.74825	6.04828	5.88867	0.685701	0.744924	0.895264
A_04_P083137	5.54596	5.40929	5.60072	5.33358	4.92606	4.96185	4.79826	4.97554	5.47239	4.91543	0.000273573	0.00127939	0.679733	100343817	ENSOCUG00000004754	ARFGEF3	ARFGEF family member 3 [Source:HGNC Symbol;Acc:HGNC:21213]			ENSG00000112379	ARFGEF3	ARFGEF family member 3 [Source:HGNC Symbol;Acc:HGNC:21213]
A_04_P049002	4.21348	3.51282	4.24444	3.65388	3.17605	3.2258	2.86343	2.69586	3.90615	2.99029	0.00688569	0.0171478	0.530025	100348273	ENSOCUG00000009123
A_04_P018989	16.6843	16.8913	16.7049	16.924	16.7924	16.7823	16.825	16.7293	16.8011	16.7823	0.781971	0.827121	0.987021	100340165
A_04_P048446	7.79935	8.91046	7.85216	8.87771	7.93127	7.75224	7.93311	7.72723	8.35992	7.83596	0.145868	0.207058	0.695462	100357713	ENSOCUG00000002687		Uncharacterized protein [Source:UniProtKB/TrEMBL;Acc:G1SI30]			ENSG00000204300	TMEM225	transmembrane protein 225 [Source:HGNC Symbol;Acc:HGNC:32390]
A_04_P087125	6.07037	4.05422	6.28839	4.1105	5.8428	5.88776	5.86913	5.98622	5.13087	5.89648	0.254654	0.329444	1.70009	100359143	ENSOCUG00000011858	TPD52L1	tumor protein D52-like 1 [Source:HGNC Symbol;Acc:HGNC:12006]	ENSOCUG00000011858		ENSG00000111907	TPD52L1	tumor protein D52-like 1 [Source:HGNC Symbol;Acc:HGNC:12006]
A_04_P075813	11.8286	10.9376	11.7654	10.889	11.2269	11.2122	11.2729	11.0937	11.3552	11.2014	0.573649	0.644598	0.898909
A_04_P019209	7.32787	6.65362	7.35092	6.60297	7.2463	7.24739	7.29383	7.20096	6.98384	7.24712	0.249395	0.323943	1.2002	100352946
A_04_P043559	3.73527	2.40802	3.44612	2.44125	4.70635	5.02387	4.7666	4.78183	3.00766	4.81966	0.00202795	0.0063894	3.51128		ENSOCUG00000011672	LSM11	LSM11, U7 small nuclear RNA associated [Source:HGNC Symbol;Acc:HGNC:30860]	ENSOCUG00000011672		ENSG00000155858	LSM11	LSM11, U7 small nuclear RNA associated [Source:HGNC Symbol;Acc:HGNC:30860]
A_04_P005775	10.1921	10.9321	10.2211	10.9697	10.4638	10.4208	10.5246	10.3823	10.5787	10.4479	0.56891	0.640499	0.913277
A_04_P074453	2.70355	2.40802	2.43718	2.44125	7.11397	7.18231	7.08527	7.17411	2.4975	7.13892	1.01498e-09	4.77041e-08	24.9578		ENSOCUG00000017330	DAW1	dynein assembly factor with WDR repeat domains 1 [Source:HGNC Symbol;Acc:HGNC:26383]	ENSOCUG00000017330		ENSG00000123977	DAW1	dynein assembly factor with WDR repeat domains 1 [Source:HGNC Symbol;Acc:HGNC:26383]
A_04_P093087	11.3084	11.936	11.2357	11.8555	13.132	13.0982	13.11	13.0575	11.5839	13.0994	0.000163216	0.00084147	2.85898	100344177	ENSOCUG00000002857		Uncharacterized protein [Source:UniProtKB/TrEMBL;Acc:G1SIH1]	ENSOCUG00000002857		ENSG00000100911	PSME2	proteasome activator subunit 2 [Source:HGNC Symbol;Acc:HGNC:9569]
A_04_P037848	6.04436	6.54085	6.06527	6.61441	6.61376	6.26461	6.63417	6.19955	6.31622	6.42802	0.577262	0.648012	1.08058	100344592
A_04_P010136	12.3675	12.7789	12.3959	12.814	13.1732	13.1741	13.1347	13.1313	12.5891	13.1533	0.00340759	0.00970131	1.4786	100340669	ENSOCUG00000006994	F11R	F11 receptor [Source:HGNC Symbol;Acc:HGNC:14685]			ENSG00000158769	F11R	F11 receptor [Source:HGNC Symbol;Acc:HGNC:14685]
A_04_P023470	5.6948	6.75224	5.7109	6.7391	5.36733	5.29647	5.28619	5.28358	6.22426	5.30839	0.0229352	0.0455413	0.530025
A_04_P029241	11.5874	12.3635	11.5855	12.3518	11.7063	11.7191	11.7057	11.6711	11.9721	11.7006	0.268892	0.344857	0.828456	100008954
A_04_P011356	12.7371	13.5675	12.7674	13.5631	13.5321	13.5263	13.5194	13.5479	13.1587	13.5314	0.163659	0.227785	1.29476
A_04_P011057	10.431	9.72898	10.393	9.66687	10.5167	10.6506	10.5409	10.5759	10.055	10.571	0.0482937	0.0834852	1.43005
A_04_P083397	10.0685	8.41176	10.0119	8.44094	8.2092	8.26127	8.09755	8.23619	9.23328	8.20105	0.0693178	0.112207	0.488956		ENSOCUG00000011526	AADAT	aminoadipate aminotransferase [Source:HGNC Symbol;Acc:HGNC:17929]		ENSOCUG00000011526	ENSG00000109576	AADAT	aminoadipate aminotransferase [Source:HGNC Symbol;Acc:HGNC:17929]
A_04_P056787	4.42802	3.98273	4.51277	4.37557	4.54136	4.11927	4.57817	4.21649	4.32478	4.36382	0.820223	0.859131	1.02743		ENSOCUG00000004063	WIZ	widely interspaced zinc finger motifs [Source:HGNC Symbol;Acc:HGNC:30917]			ENSG00000011451	WIZ	widely interspaced zinc finger motifs [Source:HGNC Symbol;Acc:HGNC:30917]
A_04_P005081	7.66312	10.4401	7.6799	10.4447	8.50754	8.37745	8.48935	8.23901	9.05697	8.40334	0.446365	0.524284	0.635679	100342395	ENSOCUG00000004024	HSD11B1	hydroxysteroid (11-beta) dehydrogenase 1 [Source:HGNC Symbol;Acc:HGNC:5208]			ENSG00000117594	HSD11B1	hydroxysteroid (11-beta) dehydrogenase 1 [Source:HGNC Symbol;Acc:HGNC:5208]
A_04_P056943	4.54308	3.72913	4.68592	2.44125	5.01241	4.96494	4.96324	4.91056	3.84985	4.96279	0.0739975	0.118309	2.16286	100353116	ENSOCUG00000002764	CRLF3	cytokine receptor-like factor 3 [Source:HGNC Symbol;Acc:HGNC:17177]			ENSG00000176390	CRLF3	cytokine receptor-like factor 3 [Source:HGNC Symbol;Acc:HGNC:17177]
A_04_P048772	4.69264	5.40135	4.56221	5.55535	4.24342	3.56163	4.06156	3.58037	5.05289	3.86174	0.00766404	0.0186949	0.437955	100340967	ENSOCUG00000005064		Uncharacterized protein [Source:UniProtKB/TrEMBL;Acc:G1SN46]
A_04_P048507	7.42634	5.7831	7.33152	6.10375	5.67134	5.8868	5.78809	5.86217	6.66118	5.8021	0.0884068	0.136917	0.551306	100341823	ENSOCUG00000002970	FAM8A1	family with sequence similarity 8, member A1 [Source:HGNC Symbol;Acc:HGNC:16372]			ENSG00000137414	FAM8A1	family with sequence similarity 8, member A1 [Source:HGNC Symbol;Acc:HGNC:16372]
A_04_P095316	3.03735	3.72475	3.42048	3.46603	3.46988	3.08338	2.92838	3.1977	3.41215	3.16983	0.231535	0.304409	0.845386	100354797	ENSOCUG00000004662	TCTEX1D1	Tctex1 domain containing 1 [Source:HGNC Symbol;Acc:HGNC:26882]			ENSG00000152760	TCTEX1D1	Tctex1 domain containing 1 [Source:HGNC Symbol;Acc:HGNC:26882]
A_04_P079227	4.52109	3.24257	4.45538	4.34622	5.07567	5.3147	5.10959	5.24643	4.14132	5.1866	0.0144055	0.0311522	2.06377
A_04_P013806	4.54265	3.67718	4.55643	3.92061	12.956	13.0272	12.9817	12.9459	4.17422	12.9777	1.76878e-08	4.99878e-07	446.8		ENSOCUG00000021878		Immunglobulin heavy chain variable region; Uncharacterized protein [Source:UniProtKB/TrEMBL;Acc:Q6B766]	ENSOCUG00000021878		ENSG00000211964	IGHV3-48	immunoglobulin heavy variable 3-48 [Source:HGNC Symbol;Acc:HGNC:5606]
A_04_P007331	8.49099	10.727	8.52859	10.7356	8.35495	8.18418	8.35434	8.17484	9.62056	8.26708	0.0800533	0.126124	0.391347
A_04_P045728	11.1451	10.5207	11.1778	10.6308	10.7628	10.8129	10.8302	10.8413	10.8686	10.8118	0.751908	0.801702	0.9614	100342869	ENSOCUG00000007591	YIPF4	Yip1 domain family, member 4 [Source:HGNC Symbol;Acc:HGNC:28145]			ENSG00000119820	YIPF4	Yip1 domain family, member 4 [Source:HGNC Symbol;Acc:HGNC:28145]
A_04_P025563	10.3888	10.1279	10.4528	10.1152	9.8439	9.90766	9.89273	9.9389	10.2712	9.8958	0.0057638	0.0148799	0.77091
A_04_P089074	8.02893	7.14766	7.96861	7.04982	7.2109	7.30241	7.24908	7.16149	7.54875	7.23097	0.271684	0.347809	0.802303		ENSOCUG00000000051	DMXL1	Dmx-like 1 [Source:HGNC Symbol;Acc:HGNC:2937]			ENSG00000172869	DMXL1	Dmx-like 1 [Source:HGNC Symbol;Acc:HGNC:2937]
A_04_P096677	3.35751	3.28407	3.04486	3.66314	3.34735	3.50533	2.99769	3.71626	3.33739	3.39166	0.793215	0.836625	1.03833	100339645
A_04_P059268	6.11595	6.36217	6.06414	6.34023	5.17789	5.01241	5.02611	4.96584	6.22062	5.04556	1.16873e-05	9.66742e-05	0.442866	100355155	ENSOCUG00000002285	SLITRK2	SLIT and NTRK-like family, member 2 [Source:HGNC Symbol;Acc:HGNC:13449]		ENSOCUG00000002285	ENSG00000185985	SLITRK2	SLIT and NTRK-like family, member 2 [Source:HGNC Symbol;Acc:HGNC:13449]
A_04_P009052	4.26807	3.10194	3.98014	3.39899	3.58776	3.07973	3.25511	3.5705	3.68728	3.37328	0.325845	0.404199	0.804404
A_04_P032862	12.4966	11.9178	12.4639	11.9914	12.0882	11.9679	12.0624	11.953	12.2174	12.0179	0.248863	0.323361	0.870818		ENSOCUG00000023444		Uncharacterized protein [Source:UniProtKB/TrEMBL;Acc:G1TUI9]			ENSG00000135486	HNRNPA1	heterogeneous nuclear ribonucleoprotein A1 [Source:HGNC Symbol;Acc:HGNC:5031]
A_04_P050625	2.73924	4.06591	2.43718	3.25736	7.38596	7.41362	7.3345	7.4324	3.12492	7.39162	2.082e-05	0.000155147	19.2488	100340060	ENSOCUG00000005931		Uncharacterized protein [Source:UniProtKB/TrEMBL;Acc:G1SPZ1]	ENSOCUG00000005931		ENSG00000085514	PILRA	paired immunoglobin-like type 2 receptor alpha [Source:HGNC Symbol;Acc:HGNC:20396]
A_04_P092035	4.08875	2.40802	3.17265	2.44125	4.40542	4.63365	4.47354	4.56545	3.02767	4.51952	0.00957453	0.02237	2.8125	100350619	ENSOCUG00000012915	SIK2	salt-inducible kinase 2 [Source:HGNC Symbol;Acc:HGNC:21680]			ENSG00000170145	SIK2	salt-inducible kinase 2 [Source:HGNC Symbol;Acc:HGNC:21680]
A_04_P006051	6.27727	6.29677	6.21115	5.9606	5.68041	5.6489	5.57898	5.72107	6.18645	5.65734	0.000704096	0.00273826	0.692984
A_04_P057378	4.3071	3.81104	3.9385	3.75089	3.99595	3.84638	3.7479	3.77607	3.95188	3.84158	0.449811	0.5276	0.926392	100358005
A_04_P001244	3.22864	4.06224	3.60046	3.59571	7.59009	7.59274	7.52885	7.6406	3.62176	7.58807	4.39471e-07	6.76902e-06	15.6307	100008761	ENSOCUG00000005589	ZAN	zonadhesin (gene/pseudogene) [Source:HGNC Symbol;Acc:HGNC:12857]	ENSOCUG00000005589		ENSG00000146839	ZAN	zonadhesin (gene/pseudogene) [Source:HGNC Symbol;Acc:HGNC:12857]
A_04_P000211	11.6636	11.532	11.6132	11.652	11.7616	11.7459	11.7594	11.8088	11.6152	11.7689	0.00335776	0.00959256	1.11245	100009522
A_04_P002902	10.2311	12.7896	10.1813	12.8838	12.7071	12.6637	12.7354	12.6114	11.5214	12.6794	0.178521	0.244918	2.23139	100008847
A_04_P001491	3.09854	3.7867	2.43718	3.77667	3.29761	3.26501	3.05709	3.17533	3.27477	3.19876	0.823784	0.861874	0.948674	100009253
A_04_P082807	3.16937	2.40802	3.58386	2.44125	3.78826	4.11177	3.65481	3.95631	2.90062	3.87779	0.0183459	0.0379517	1.96859	100358345	ENSOCUG00000002120	CMIP	c-Maf inducing protein [Source:HGNC Symbol;Acc:HGNC:24319]			ENSG00000153815	CMIP	c-Maf inducing protein [Source:HGNC Symbol;Acc:HGNC:24319]
A_04_P026566	12.2295	11.0747	12.2354	11.0817	11.8327	11.8119	11.8895	11.7344	11.6553	11.8171	0.645995	0.710056	1.11868	100351577	ENSOCUG00000013301	NICN1	nicolin 1 [Source:HGNC Symbol;Acc:HGNC:18317]			ENSG00000145029	NICN1	nicolin 1 [Source:HGNC Symbol;Acc:HGNC:18317]
A_04_P096942	7.99766	10.3097	8.04683	10.4046	4.82874	5.03412	4.92733	4.95143	9.18969	4.9354	0.000747999	0.00287269	0.0524002
A_04_P055630	11.042	11.0031	10.9731	10.9884	11.2752	11.1838	11.3227	11.1858	11.0017	11.2419	0.000672077	0.00263498	1.18117		ENSOCUG00000002756		Uncharacterized protein [Source:UniProtKB/TrEMBL;Acc:G1SI89]			ENSG00000160679	CHTOP	chromatin target of PRMT1 [Source:HGNC Symbol;Acc:HGNC:24511]
A_04_P078632	8.30722	8.11037	8.28765	8.00475	8.4563	8.4466	8.41857	8.37419	8.1775	8.42392	0.0166416	0.0350119	1.18626	100343297
A_04_P022051	12.8991	11.0177	12.9574	11.0415	10.476	10.3897	10.5638	10.4735	11.9789	10.4758	0.033913	0.062498	0.352774	100350275
A_04_P094492	3.19596	4.38481	3.68218	4.67869	4.05546	4.10798	4.02513	4.20478	3.98541	4.09833	0.749943	0.800116	1.08142	100342782	ENSOCUG00000001723	ZFHX4	zinc finger homeobox 4 [Source:HGNC Symbol;Acc:HGNC:30939]			ENSG00000091656	ZFHX4	zinc finger homeobox 4 [Source:HGNC Symbol;Acc:HGNC:30939]
A_04_P079323	10.1771	10.3971	10.2199	10.5382	10.527	10.4571	10.6001	10.4823	10.3331	10.5166	0.0848652	0.13243	1.13565		ENSOCUG00000015866	BPTF	bromodomain PHD finger transcription factor [Source:HGNC Symbol;Acc:HGNC:3581]			ENSG00000171634	BPTF	bromodomain PHD finger transcription factor [Source:HGNC Symbol;Acc:HGNC:3581]
A_04_P063153	4.81903	6.64097	4.73246	6.75347	5.15609	5.08671	4.98352	4.99577	5.73649	5.05552	0.267279	0.343118	0.623748		ENSOCUG00000006505	MGA	MGA, MAX dimerization protein [Source:HGNC Symbol;Acc:HGNC:14010]			ENSG00000174197	MGA	MGA, MAX dimerization protein [Source:HGNC Symbol;Acc:HGNC:14010]
A_04_P087112	3.03379	2.40802	2.43718	2.44125	3.00795	3.36374	3.28837	3.65066	2.58006	3.32768	0.00984587	0.0228992	1.67902	100348815	ENSOCUG00000016143	GALNT6	polypeptide N-acetylgalactosaminyltransferase 6 [Source:HGNC Symbol;Acc:HGNC:4128]			ENSG00000139629	GALNT6	polypeptide N-acetylgalactosaminyltransferase 6 [Source:HGNC Symbol;Acc:HGNC:4128]
A_04_P005706	4.20877	4.84192	4.28341	4.05252	2.73697	2.76284	2.73917	2.70954	4.34665	2.73713	8.52971e-05	0.000493688	0.327707
A_04_P005548	7.57074	7.28922	7.50441	7.22969	6.58881	6.686	6.48692	6.66571	7.39852	6.60686	0.000151726	0.000793489	0.57768	100357908	ENSOCUG00000017891	SLC29A1	solute carrier family 29 (equilibrative nucleoside transporter), member 1 [Source:HGNC Symbol;Acc:HGNC:11003]			ENSG00000112759	SLC29A1	solute carrier family 29 (equilibrative nucleoside transporter), member 1 [Source:HGNC Symbol;Acc:HGNC:11003]
A_04_P073892	5.85832	5.38089	5.90208	5.3459	2.32199	2.5513	2.46263	2.33545	5.6218	2.41784	9.80387e-07	1.28935e-05	0.108521
A_04_P090663	6.73199	5.52673	6.61964	5.72258	6.04286	6.07383	5.98991	5.89102	6.15024	5.99941	0.643344	0.707846	0.900732	100355354
A_04_P087687	4.36697	4.41142	4.27525	4.29786	6.13711	6.19663	6.19171	6.09649	4.33788	6.15549	6.92091e-09	2.31361e-07	3.52497	100339089	ENSOCUG00000013760	NEURL1	neuralized E3 ubiquitin protein ligase 1 [Source:HGNC Symbol;Acc:HGNC:7761]	ENSOCUG00000013760		ENSG00000107954	NEURL1	neuralized E3 ubiquitin protein ligase 1 [Source:HGNC Symbol;Acc:HGNC:7761]
A_04_P084583	13.9952	12.439	13.9409	12.4883	7.89735	8.01201	7.97512	8.0529	13.2159	7.98434	2.02682e-05	0.000152047	0.0266169	100341938	ENSOCUG00000002909	GRB14	growth factor receptor-bound protein 14 [Source:HGNC Symbol;Acc:HGNC:4565]		ENSOCUG00000002909	ENSG00000115290	GRB14	growth factor receptor-bound protein 14 [Source:HGNC Symbol;Acc:HGNC:4565]
A_04_P102572	4.64385	6.43029	4.51001	6.31398	7.73695	7.74094	7.82186	7.81048	5.47453	7.77756	0.0044274	0.0120007	4.93491	100357806	ENSOCUG00000001353		Ubiquitin carboxyl-terminal hydrolase [Source:UniProtKB/TrEMBL;Acc:G1TIZ1]			ENSG00000154277	UCHL1	ubiquitin carboxyl-terminal esterase L1 (ubiquitin thiolesterase) [Source:HGNC Symbol;Acc:HGNC:12513]
A_04_P024578	8.67129	8.76614	8.68195	8.81302	8.94945	8.96876	9.00328	8.98206	8.7331	8.97589	0.000509167	0.0021066	1.18328
A_04_P043817	7.39993	7.47722	7.39886	7.47195	7.69106	7.78596	7.64009	7.75668	7.43699	7.71845	0.000376472	0.00165339	1.21542	100359222	ENSOCUG00000012152	MCL1	myeloid cell leukemia 1 [Source:HGNC Symbol;Acc:HGNC:6943]			ENSG00000143384	MCL1	myeloid cell leukemia 1 [Source:HGNC Symbol;Acc:HGNC:6943]
A_04_P007146	9.43192	8.26628	9.43872	8.19978	8.1731	8.26331	8.16545	8.12184	8.83418	8.18092	0.110084	0.164023	0.635845	100346064	ENSOCUG00000022692	PQLC3	PQ loop repeat containing 3 [Source:HGNC Symbol;Acc:HGNC:28503]			ENSG00000162976	PQLC3	PQ loop repeat containing 3 [Source:HGNC Symbol;Acc:HGNC:28503]
A_04_P075445	7.70064	6.90226	7.68776	6.92745	7.2218	7.21194	7.18472	7.17264	7.30453	7.19778	0.652445	0.716135	0.928678		ENSOCUG00000002304	CLIP1	CAP-GLY domain containing linker protein 1 [Source:HGNC Symbol;Acc:HGNC:10461]			ENSG00000130779	CLIP1	CAP-GLY domain containing linker protein 1 [Source:HGNC Symbol;Acc:HGNC:10461]
A_04_P047918	10.2709	10.0472	10.2173	9.95915	9.77296	9.77171	9.74941	9.72755	10.1236	9.75541	0.00241883	0.00737346	0.77474	100351573	ENSOCUG00000013675	FGL2	fibrinogen-like 2 [Source:HGNC Symbol;Acc:HGNC:3696]			ENSG00000127951	FGL2	fibrinogen-like 2 [Source:HGNC Symbol;Acc:HGNC:3696]
A_04_P081192	8.18627	6.76686	8.19291	6.58583	7.68616	7.74067	7.63065	7.64689	7.43297	7.67609	0.599791	0.668932	1.18355	100339077	ENSOCUG00000015825	ZMPSTE24	zinc metallopeptidase STE24 [Source:HGNC Symbol;Acc:HGNC:12877]			ENSG00000084073	ZMPSTE24	zinc metallopeptidase STE24 [Source:HGNC Symbol;Acc:HGNC:12877]
A_04_P076640	2.8304	3.21754	2.43718	3.79372	7.98192	8.07264	7.9595	8.09181	3.06971	8.02647	2.6199e-06	2.86605e-05	31.055
A_04_P098787	4.67733	5.26588	4.49224	5.05841	4.08782	4.21594	4.09499	4.25376	4.87346	4.16313	0.00776942	0.018899	0.611177	100351247	ENSOCUG00000006639	ENOX1	ecto-NOX disulfide-thiol exchanger 1 [Source:HGNC Symbol;Acc:HGNC:25474]			ENSG00000120658	ENOX1	ecto-NOX disulfide-thiol exchanger 1 [Source:HGNC Symbol;Acc:HGNC:25474]
A_04_P049687	6.23742	6.03737	6.26042	5.94093	6.9288	6.88085	6.82499	6.86483	6.11903	6.87487	8.33775e-05	0.000485328	1.68861	100343012	ENSOCUG00000001541	BRI3BP	BRI3 binding protein [Source:HGNC Symbol;Acc:HGNC:14251]			ENSG00000184992	BRI3BP	BRI3 binding protein [Source:HGNC Symbol;Acc:HGNC:14251]
A_04_P088819	9.63616	9.21372	9.64321	9.19159	10.2983	10.3736	10.3011	10.2884	9.42117	10.3154	0.000423867	0.00181935	1.85858	100357727	ENSOCUG00000005535	LTA4H	leukotriene A4 hydrolase [Source:HGNC Symbol;Acc:HGNC:6710]	ENSOCUG00000005535		ENSG00000111144	LTA4H	leukotriene A4 hydrolase [Source:HGNC Symbol;Acc:HGNC:6710]
A_04_P066108	11.4922	11.0788	11.5379	11.1316	10.854	10.9244	10.8995	10.9049	11.3101	10.8957	0.0136264	0.0297854	0.750327	100355202	ENSOCUG00000011388	FBXO9	F-box protein 9 [Source:HGNC Symbol;Acc:HGNC:13588]			ENSG00000112146	FBXO9	F-box protein 9 [Source:HGNC Symbol;Acc:HGNC:13588]
A_04_P077730	9.30265	9.97639	9.23214	9.91698	7.77943	7.82362	7.66188	7.75147	9.60704	7.7541	8.92036e-05	0.000512771	0.276828		ENSOCUG00000001127	RHOQ	ras homolog family member Q [Source:HGNC Symbol;Acc:HGNC:17736]		ENSOCUG00000001127	ENSG00000119729	RHOQ	ras homolog family member Q [Source:HGNC Symbol;Acc:HGNC:17736]
A_04_P078889	9.92449	8.57839	9.86131	8.43072	8.23787	8.21105	8.17809	8.06094	9.19873	8.17199	0.043997	0.0773355	0.490817	100354626	ENSOCUG00000015950	ARHGAP12	Rho GTPase activating protein 12 [Source:HGNC Symbol;Acc:HGNC:16348]			ENSG00000165322	ARHGAP12	Rho GTPase activating protein 12 [Source:HGNC Symbol;Acc:HGNC:16348]
A_04_P084627	7.37923	6.56398	7.42041	6.65312	7.39339	7.42466	7.40687	7.41467	7.00419	7.4099	0.127365	0.185297	1.32474	100355227	ENSOCUG00000008018	ITGAE	integrin, alpha E (antigen CD103, human mucosal lymphocyte antigen 1; alpha polypeptide) [Source:HGNC Symbol;Acc:HGNC:6147]			ENSG00000083457	ITGAE	integrin, alpha E (antigen CD103, human mucosal lymphocyte antigen 1; alpha polypeptide) [Source:HGNC Symbol;Acc:HGNC:6147]
A_04_P092282	4.18602	2.84414	4.05738	2.44125	4.26387	4.4212	4.52028	4.4379	3.3822	4.41081	0.0575469	0.0963174	2.04007		ENSOCUG00000013216	FMNL2	formin-like 2 [Source:HGNC Symbol;Acc:HGNC:18267]			ENSG00000157827	FMNL2	formin-like 2 [Source:HGNC Symbol;Acc:HGNC:18267]
A_04_P027621	11.5623	11.1687	11.7243	11.0412	10.6985	10.7538	10.6536	10.6917	11.3741	10.6994	0.00596761	0.015298	0.62646
A_04_P011481	16.4669	16.0217	16.4528	15.95	15.4979	15.5364	15.4185	15.5029	16.2229	15.4889	0.00192634	0.00613436	0.601256	100340348
A_04_P047367	2.38316	2.40802	2.43718	2.44125	6.32393	6.30445	6.2797	6.278	2.4174	6.29652	5.61933e-13	1.07832e-10	14.714	100355768	ENSOCUG00000015884		Uncharacterized protein [Source:UniProtKB/TrEMBL;Acc:G1TAF2]	ENSOCUG00000015884		ENSG00000143954	REG3G	regenerating islet-derived 3 gamma [Source:HGNC Symbol;Acc:HGNC:29595]
A_04_P027744	3.73876	2.40802	3.91562	2.44125	4.19442	3.86904	4.12057	3.99294	3.12591	4.04424	0.0677755	0.1101	1.88993
A_04_P068202	5.00463	5.44699	4.99077	5.28516	4.1435	3.99262	3.81657	3.82843	5.18189	3.94528	9.77138e-05	0.000551853	0.424369
A_04_P028757	10.5104	10.688	10.5007	10.6356	9.46568	9.51654	9.43192	9.47099	10.5837	9.47128	5.11402e-07	7.6136e-06	0.46253
A_04_P077731	9.25959	9.99097	9.28385	9.90519	7.68899	7.74492	7.6436	7.71875	9.6099	7.69907	6.94915e-05	0.000416951	0.265939		ENSOCUG00000001127	RHOQ	ras homolog family member Q [Source:HGNC Symbol;Acc:HGNC:17736]		ENSOCUG00000001127	ENSG00000119729	RHOQ	ras homolog family member Q [Source:HGNC Symbol;Acc:HGNC:17736]
A_04_P083890	5.80513	8.05271	5.67263	8.09612	10.7286	10.787	10.7344	10.7113	6.90665	10.7403	0.001284	0.00441908	14.2577	100008754
A_04_P006821	7.49884	7.78379	7.40726	7.80326	7.26399	7.26416	7.33959	7.243	7.62329	7.27769	0.014921	0.03206	0.786981
A_04_P079047	7.24789	7.16582	7.30241	7.25133	7.58488	7.64009	7.6308	7.66165	7.24186	7.62935	2.12661e-05	0.000157929	1.30812
A_04_P014691	2.38316	2.40802	2.43718	2.44125	7.10412	7.15643	7.03928	7.12045	2.4174	7.10507	3.07925e-12	3.7659e-10	25.7708
A_04_P040161	5.24643	5.38649	5.21205	5.35218	6.26042	6.0802	6.29323	6.09974	5.29929	6.1834	1.34039e-05	0.000108572	1.84563		ENSOCUG00000001962	HPDL	4-hydroxyphenylpyruvate dioxygenase-like [Source:HGNC Symbol;Acc:HGNC:28242]	ENSOCUG00000001962		ENSG00000186603	HPDL	4-hydroxyphenylpyruvate dioxygenase-like [Source:HGNC Symbol;Acc:HGNC:28242]
A_04_P029034	8.75751	11.6403	8.82587	11.641	4.24879	4.36466	4.50416	4.62267	10.2162	4.43507	0.000425425	0.00182491	0.018185
A_04_P065942	6.2654	6.08445	6.3457	6.11433	5.12924	5.09916	5.03087	5.16283	6.20247	5.10553	3.63582e-06	3.74061e-05	0.467505
A_04_P086994	9.07737	9.31463	9.02594	9.31488	5.79059	5.75512	5.65579	5.75672	9.1832	5.73955	1.22018e-08	3.64407e-07	0.091909	100339446	ENSOCUG00000014137	NAALAD2	N-acetylated alpha-linked acidic dipeptidase 2 [Source:HGNC Symbol;Acc:HGNC:14526]		ENSOCUG00000014137	ENSG00000077616	NAALAD2	N-acetylated alpha-linked acidic dipeptidase 2 [Source:HGNC Symbol;Acc:HGNC:14526]
A_04_P094537	10.1161	10.4604	10.2195	10.5869	9.97904	9.92105	9.96519	9.94523	10.3457	9.95263	0.0111654	0.0253187	0.761495	100346435	ENSOCUG00000006874	CFAP36	cilia and flagella associated protein 36 [Source:HGNC Symbol;Acc:HGNC:30540]			ENSG00000163001	CFAP36	cilia and flagella associated protein 36 [Source:HGNC Symbol;Acc:HGNC:30540]
A_04_P059612	9.20194	8.41857	9.17845	8.44887	9.36432	9.32368	9.39707	9.3777	8.81196	9.36569	0.0448183	0.0785327	1.46788	100355145	ENSOCUG00000011209	SPATA5L1	spermatogenesis associated 5-like 1 [Source:HGNC Symbol;Acc:HGNC:28762]			ENSG00000171763	SPATA5L1	spermatogenesis associated 5-like 1 [Source:HGNC Symbol;Acc:HGNC:28762]
A_04_P099119	6.86021	6.45266	6.96472	6.33061	6.40283	6.37109	6.3387	6.38312	6.65205	6.37393	0.121879	0.178625	0.824666	100344027
A_04_P017221	4.94172	5.07095	4.96878	5.11468	4.74267	4.67384	4.48404	4.83045	5.02403	4.68275	0.00672723	0.0168328	0.78934	100352882
A_04_P035637	6.2428	7.33502	6.04727	7.33111	5.83942	5.71232	5.94533	5.85929	6.73905	5.83909	0.0416795	0.0739806	0.535903	100351264	ENSOCUG00000028203		Uncharacterized protein [Source:UniProtKB/TrEMBL;Acc:G1TEZ2]
A_04_P081712	8.67608	9.67109	8.67249	9.70612	8.07293	7.87855	8.04937	7.87135	9.18145	7.96805	0.00654544	0.016467	0.431253		ENSOCUG00000000398	UNC5A	unc-5 netrin receptor A [Source:HGNC Symbol;Acc:HGNC:12567]			ENSG00000113763	UNC5A	unc-5 netrin receptor A [Source:HGNC Symbol;Acc:HGNC:12567]
A_04_P080212	5.46566	7.03928	5.45578	7.00211	6.26769	6.14697	6.14917	6.05892	6.24071	6.15569	0.857139	0.888979	0.942773
A_04_P023546	7.30893	7.26538	7.21876	7.28582	6.49566	6.48692	6.44482	6.36883	7.26972	6.44906	3.76791e-07	5.94327e-06	0.56618
A_04_P072375	3.39911	3.81701	3.19219	3.78073	7.51852	7.57785	7.49718	7.43496	3.54726	7.50713	2.30784e-07	4.04431e-06	15.5611
A_04_P050812	4.98834	4.9028	4.82935	4.94172	5.15202	5.07833	4.89936	4.92276	4.91555	5.01312	0.210862	0.281774	1.06997	100356750	ENSOCUG00000005988	NCOA3	nuclear receptor coactivator 3 [Source:HGNC Symbol;Acc:HGNC:7670]			ENSG00000124151	NCOA3	nuclear receptor coactivator 3 [Source:HGNC Symbol;Acc:HGNC:7670]
A_04_P073658	8.27662	8.23117	8.25776	8.20465	7.41839	7.41378	7.29353	7.36442	8.24255	7.37253	1.96606e-07	3.56219e-06	0.54714	100352805	ENSOCUG00000016610	LONRF1	LON peptidase N-terminal domain and ring finger 1 [Source:HGNC Symbol;Acc:HGNC:26302]			ENSG00000154359	LONRF1	LON peptidase N-terminal domain and ring finger 1 [Source:HGNC Symbol;Acc:HGNC:26302]
A_04_P061368	4.76747	3.92485	4.33918	3.7256	4.28286	4.55055	4.36204	4.81145	4.18928	4.50172	0.273735	0.349842	1.24181	100355785	ENSOCUG00000003406	TPK1	thiamin pyrophosphokinase 1 [Source:HGNC Symbol;Acc:HGNC:17358]			ENSG00000196511	TPK1	thiamin pyrophosphokinase 1 [Source:HGNC Symbol;Acc:HGNC:17358]
A_04_P064092	6.31255	6.81538	6.21995	6.72725	5.97891	5.85303	6.00633	5.99685	6.51878	5.95878	0.0103853	0.0238819	0.678301		ENSOCUG00000001851	NCKAP5L	NCK-associated protein 5-like [Source:HGNC Symbol;Acc:HGNC:29321]			ENSG00000167566	NCKAP5L	NCK-associated protein 5-like [Source:HGNC Symbol;Acc:HGNC:29321]
A_04_P055044	2.38316	2.40802	2.43718	2.44125	4.74229	4.70517	4.6265	4.79485	2.4174	4.7172	1.34923e-09	6.12586e-08	4.9239	100355197	ENSOCUG00000010806	AP1S3	adaptor-related protein complex 1, sigma 3 subunit [Source:HGNC Symbol;Acc:HGNC:18971]	ENSOCUG00000010806		ENSG00000152056	AP1S3	adaptor-related protein complex 1, sigma 3 subunit [Source:HGNC Symbol;Acc:HGNC:18971]
A_04_P085462	10.184	10.2962	10.2105	10.3376	10.209	10.156	10.3281	10.2686	10.2571	10.2404	0.758758	0.807808	0.98854		ENSOCUG00000010015	RUFY3	RUN and FYVE domain containing 3 [Source:HGNC Symbol;Acc:HGNC:30285]			ENSG00000018189	RUFY3	RUN and FYVE domain containing 3 [Source:HGNC Symbol;Acc:HGNC:30285]
A_04_P017742	5.8094	6.21853	5.75375	6.3405	6.78454	6.57397	6.89531	6.66481	6.03054	6.72966	0.00504097	0.0133025	1.62351
A_04_P066537	2.38316	3.98115	2.43718	4.31784	6.0058	6.01283	6.03473	5.9602	3.27983	6.00339	0.00171115	0.00557014	6.605	100352686	ENSOCUG00000007431	KLHL6	kelch-like family member 6 [Source:HGNC Symbol;Acc:HGNC:18653]	ENSOCUG00000007431		ENSG00000172578	KLHL6	kelch-like family member 6 [Source:HGNC Symbol;Acc:HGNC:18653]
A_04_P036114	13.4398	12.4621	13.4412	12.4782	12.8392	12.8012	12.823	12.7517	12.9553	12.8038	0.608819	0.677325	0.900281		ENSOCUG00000004057
A_04_P047771	5.85075	7.04346	5.8157	6.9221	5.86443	5.9606	5.77062	6.04845	6.40801	5.91103	0.192113	0.260518	0.708589	100286831	ENSOCUG00000027627
A_04_P001001	8.61653	10.8716	8.49949	10.8027	11.7055	11.6813	11.6891	11.5588	9.69756	11.6587	0.0248202	0.0484968	3.89365	100008758
A_04_P064477	6.14869	7.48641	6.14467	7.51681	6.18057	6.28839	6.14223	6.1132	6.82414	6.1811	0.152953	0.215343	0.640359	100357468	ENSOCUG00000016394	NDRG1	N-myc downstream regulated 1 [Source:HGNC Symbol;Acc:HGNC:7679]			ENSG00000104419	NDRG1	N-myc downstream regulated 1 [Source:HGNC Symbol;Acc:HGNC:7679]
A_04_P007306	7.47165	7.24717	7.37556	7.07731	7.51535	7.44574	7.38596	7.36848	7.29292	7.42888	0.188113	0.255945	1.09883
A_04_P046580	8.53412	8.22682	8.4721	8.12264	7.99913	8.00669	7.98475	7.90587	8.33892	7.97411	0.0110515	0.025113	0.776572	100352510	ENSOCUG00000001488	IRAK1BP1	interleukin-1 receptor-associated kinase 1 binding protein 1 [Source:HGNC Symbol;Acc:HGNC:17368]			ENSG00000146243	IRAK1BP1	interleukin-1 receptor-associated kinase 1 binding protein 1 [Source:HGNC Symbol;Acc:HGNC:17368]
A_04_P007849	5.30731	4.94172	5.21024	5.26297	5.37191	5.22944	5.36531	5.183	5.18056	5.28741	0.303561	0.381171	1.07688
A_04_P098000	2.38316	2.40802	2.43718	2.44125	3.75152	4.04519	3.64215	4.02805	2.4174	3.86673	7.41022e-06	6.62836e-05	2.73081	100349708	ENSOCUG00000006729	ADRBK2	adrenergic, beta, receptor kinase 2 [Source:HGNC Symbol;Acc:HGNC:290]	ENSOCUG00000006729		ENSG00000100077	ADRBK2	adrenergic, beta, receptor kinase 2 [Source:HGNC Symbol;Acc:HGNC:290]
A_04_P095607	3.92754	2.40802	3.35919	2.44125	4.36004	4.46885	4.2477	4.3388	3.034	4.35385	0.0122821	0.0273791	2.4964	100348067	ENSOCUG00000013287	B4GALT6	UDP-Gal:betaGlcNAc beta 1,4- galactosyltransferase, polypeptide 6 [Source:HGNC Symbol;Acc:HGNC:929]			ENSG00000118276	B4GALT6	UDP-Gal:betaGlcNAc beta 1,4- galactosyltransferase, polypeptide 6 [Source:HGNC Symbol;Acc:HGNC:929]
A_04_P086294	6.70618	6.30311	6.70507	6.42464	6.52605	6.59962	6.45846	6.66983	6.53475	6.56349	0.805246	0.846533	1.02012	100349453	ENSOCUG00000012748	CDV3	CDV3 homolog (mouse) [Source:HGNC Symbol;Acc:HGNC:26928]			ENSG00000091527	CDV3	CDV3 homolog (mouse) [Source:HGNC Symbol;Acc:HGNC:26928]
A_04_P078146	4.1556	5.21386	3.57008	4.65693	3.30101	3.45893	3.47781	3.22702	4.39912	3.36619	0.0273062	0.0523778	0.488718	100343335	ENSOCUG00000014498	SLC16A12	solute carrier family 16, member 12 [Source:HGNC Symbol;Acc:HGNC:23094]			ENSG00000152779	SLC16A12	solute carrier family 16, member 12 [Source:HGNC Symbol;Acc:HGNC:23094]
A_04_P100188	4.22328	4.17987	3.49856	4.39579	4.9901	5.25726	5.14492	5.30108	4.07437	5.17334	0.00192071	0.0061222	2.14202	100356475
A_04_P099113	11.1541	11.3141	11.1085	11.2929	11.9348	11.9622	11.9016	11.888	11.2174	11.9217	1.1781e-05	9.73334e-05	1.62931		ENSOCUG00000004220	ERP44	endoplasmic reticulum protein 44 [Source:HGNC Symbol;Acc:HGNC:18311]			ENSG00000023318	ERP44	endoplasmic reticulum protein 44 [Source:HGNC Symbol;Acc:HGNC:18311]
A_04_P026001	2.98523	4.04932	2.43718	4.19403	3.5834	3.86048	3.23805	3.71831	3.41644	3.60006	0.693424	0.751355	1.13573	100344961	ENSOCUG00000012670	AGAP1	ArfGAP with GTPase domain, ankyrin repeat and PH domain 1 [Source:HGNC Symbol;Acc:HGNC:16922]			ENSG00000157985	AGAP1	ArfGAP with GTPase domain, ankyrin repeat and PH domain 1 [Source:HGNC Symbol;Acc:HGNC:16922]
A_04_P091298	7.4784	7.06073	7.45947	7.09229	6.99674	7.02586	6.91147	6.899	7.27272	6.95827	0.0370204	0.0671382	0.804156	100340660	ENSOCUG00000013203	TSEN2	TSEN2 tRNA splicing endonuclease subunit [Source:HGNC Symbol;Acc:HGNC:28422]			ENSG00000154743	TSEN2	TSEN2 tRNA splicing endonuclease subunit [Source:HGNC Symbol;Acc:HGNC:28422]
A_04_P040197	7.89878	7.6883	7.89752	7.45947	8.15099	8.17504	8.18094	8.18205	7.73602	8.17225	0.00594488	0.015251	1.35307		ENSOCUG00000014034	C3orf38	chromosome 3 open reading frame 38 [Source:HGNC Symbol;Acc:HGNC:28384]			ENSG00000179021	C3orf38	chromosome 3 open reading frame 38 [Source:HGNC Symbol;Acc:HGNC:28384]
A_04_P072308	7.20606	8.63384	7.28563	8.75439	7.38838	7.35899	7.42136	7.22293	7.96998	7.34792	0.190332	0.258487	0.649741		ENSOCUG00000000567	OR52Z1	olfactory receptor, family 52, subfamily Z, member 1 (gene/pseudogene) [Source:HGNC Symbol;Acc:HGNC:19596]			ENSG00000176748	OR52Z1	olfactory receptor, family 52, subfamily Z, member 1 (gene/pseudogene) [Source:HGNC Symbol;Acc:HGNC:19596]
A_04_P007826	5.62075	5.41856	5.80339	5.34239	4.87997	5.29604	4.85875	5.33056	5.54627	5.09133	0.0331102	0.0612983	0.729538
A_04_P028898	6.58301	6.48692	6.62741	6.57662	4.94076	5.01103	4.83424	4.99077	6.56849	4.9442	5.18806e-08	1.21345e-06	0.324369
A_04_P099172	8.5692	8.4508	8.48084	8.33851	8.47625	8.5579	8.37462	8.46454	8.45984	8.46833	0.893169	0.91796	1.0059	100354958	ENSOCUG00000001804	RPAP2	RNA polymerase II associated protein 2 [Source:HGNC Symbol;Acc:HGNC:25791]			ENSG00000122484	RPAP2	RNA polymerase II associated protein 2 [Source:HGNC Symbol;Acc:HGNC:25791]
A_04_P037965	10.744	10.1434	10.7706	10.1021	8.74097	8.73685	8.71983	8.69747	10.44	8.72378	8.52876e-05	0.000493688	0.304339	100347186	ENSOCUG00000000553	TCEAL1	transcription elongation factor A (SII)-like 1 [Source:HGNC Symbol;Acc:HGNC:11616]		ENSOCUG00000000553	ENSG00000172465	TCEAL1	transcription elongation factor A (SII)-like 1 [Source:HGNC Symbol;Acc:HGNC:11616]
A_04_P016966	9.29179	7.24149	9.30288	7.16001	7.00911	7.12831	6.92326	6.93276	8.24904	6.99836	0.0851312	0.132743	0.420249
A_04_P033227	6.5307	9.14054	6.69815	9.01019	4.19957	4.29497	4.28106	4.26387	7.8449	4.25987	0.0023689	0.00725683	0.0833295		ENSOCUG00000013846		Uncharacterized protein [Source:UniProtKB/TrEMBL;Acc:G1TAW9]		ENSOCUG00000013846	ENSG00000137440	FGFBP1	fibroblast growth factor binding protein 1 [Source:HGNC Symbol;Acc:HGNC:19695]
A_04_P000108	9.22945	9.00781	9.25002	8.98985	8.39189	8.51792	8.31351	8.40441	9.11928	8.40693	0.000124031	0.00067186	0.610327	100009360
A_04_P001853	7.97416	5.6302	7.93437	5.39069	4.7098	4.67558	4.44537	4.51031	6.73236	4.58526	0.023285	0.0461146	0.225767	100008877	ENSOCUG00000002785	KCNB2	potassium channel, voltage gated Shab related subfamily B, member 2 [Source:HGNC Symbol;Acc:HGNC:6232]			ENSG00000182674	KCNB2	potassium channel, voltage gated Shab related subfamily B, member 2 [Source:HGNC Symbol;Acc:HGNC:6232]
A_04_P096153	6.4291	5.32433	6.40949	5.61276	6.66431	6.79105	6.8383	6.65312	5.94392	6.73669	0.0317177	0.0591745	1.7324	100340161	ENSOCUG00000000613	TTF2	transcription termination factor, RNA polymerase II [Source:HGNC Symbol;Acc:HGNC:12398]			ENSG00000116830	TTF2	transcription termination factor, RNA polymerase II [Source:HGNC Symbol;Acc:HGNC:12398]
A_04_P007725	4.60386	6.06969	4.51346	5.85075	4.42612	4.77552	4.25268	4.76469	5.25944	4.55475	0.150364	0.21237	0.613575
A_04_P093492	6.30368	5.68879	6.25001	5.89389	6.09201	6.1593	6.08544	5.9913	6.03409	6.08201	0.761246	0.809879	1.03378	100337726	ENSOCUG00000004353	WDFY1	WD repeat and FYVE domain containing 1 [Source:HGNC Symbol;Acc:HGNC:20451]			ENSG00000085449	WDFY1	WD repeat and FYVE domain containing 1 [Source:HGNC Symbol;Acc:HGNC:20451]
A_04_P011321	9.65894	10.2789	9.6213	10.2387	8.3695	8.44785	8.2999	8.43174	9.94945	8.38725	0.000137739	0.000732742	0.338634	100338439	ENSOCUG00000023877	DDIT3	DNA-damage-inducible transcript 3 [Source:HGNC Symbol;Acc:HGNC:2726]		ENSOCUG00000023877	ENSG00000175197	DDIT3	DNA-damage-inducible transcript 3 [Source:HGNC Symbol;Acc:HGNC:2726]
A_04_P095512	4.50405	3.88291	4.82568	3.89102	3.36419	3.22864	3.43104	2.60243	4.27592	3.15657	0.00987463	0.0229507	0.460304	100341688
A_04_P092279	2.38316	2.91654	2.43718	2.44125	4.74556	4.94172	4.70138	4.88188	2.54453	4.81763	3.04229e-06	3.22847e-05	4.83362	100349988
A_04_P076202	8.05684	6.94412	8.07327	6.94295	8.62375	8.48617	8.66571	8.49214	7.5043	8.56694	0.0174707	0.036456	2.08875	100357079	ENSOCUG00000007080	THPO	thrombopoietin [Source:HGNC Symbol;Acc:HGNC:11795]			ENSG00000090534	THPO	thrombopoietin [Source:HGNC Symbol;Acc:HGNC:11795]
A_04_P044358	5.06304	5.21726	4.88295	5.24879	4.81331	4.57337	4.72179	4.57515	5.10301	4.6709	0.00556722	0.0144562	0.741179		ENSOCUG00000013926	SLC6A16	solute carrier family 6, member 16 [Source:HGNC Symbol;Acc:HGNC:13622]			ENSG00000063127	SLC6A16	solute carrier family 6, member 16 [Source:HGNC Symbol;Acc:HGNC:13622]
A_04_P008724	3.61213	3.86641	3.40489	4.05458	4.38538	4.40888	4.7144	4.35973	3.7345	4.4671	0.0043608	0.0118572	1.66162
A_04_P101676	6.13423	6.02513	6.1979	5.98991	5.70472	5.68461	5.69327	5.67937	6.08679	5.69049	0.000179547	0.000908803	0.759804	100355792	ENSOCUG00000000832	ABHD6	abhydrolase domain containing 6 [Source:HGNC Symbol;Acc:HGNC:21398]			ENSG00000163686	ABHD6	abhydrolase domain containing 6 [Source:HGNC Symbol;Acc:HGNC:21398]
A_04_P101547	6.73958	8.83146	6.68128	8.70542	7.47416	7.36687	7.34297	7.28691	7.73943	7.36773	0.555839	0.628102	0.772868	100339322	ENSOCUG00000004270	IL17A	interleukin 17A [Source:HGNC Symbol;Acc:HGNC:5981]			ENSG00000112115	IL17A	interleukin 17A [Source:HGNC Symbol;Acc:HGNC:5981]
A_04_P102587	6.98361	7.30112	7.03943	7.25714	4.7875	4.88242	4.84946	4.78345	7.14533	4.82571	1.31466e-07	2.57541e-06	0.20032	100354717	ENSOCUG00000001539	PHYHIPL	phytanoyl-CoA 2-hydroxylase interacting protein-like [Source:HGNC Symbol;Acc:HGNC:29378]		ENSOCUG00000001539	ENSG00000165443	PHYHIPL	phytanoyl-CoA 2-hydroxylase interacting protein-like [Source:HGNC Symbol;Acc:HGNC:29378]
A_04_P038917	7.65833	7.7285	7.71858	7.80481	7.03372	7.12901	7.02681	6.99656	7.72756	7.04652	3.2744e-06	3.4318e-05	0.623718		ENSOCUG00000012077	RUSC1	RUN and SH3 domain containing 1 [Source:HGNC Symbol;Acc:HGNC:17153]			ENSG00000160753	RUSC1	RUN and SH3 domain containing 1 [Source:HGNC Symbol;Acc:HGNC:17153]
A_04_P003271	10.7361	11.1278	10.8064	11.1704	10.4043	10.4614	10.4009	10.4147	10.9602	10.4203	0.00284321	0.00839168	0.687829	100008816	ENSOCUG00000009058	HP	Haptoglobin [Source:UniProtKB/TrEMBL;Acc:G1SWF6]			ENSG00000257017	HP	haptoglobin [Source:HGNC Symbol;Acc:HGNC:5141]
A_04_P081993	5.97062	5.50684	5.79787	5.41889	5.70797	5.92295	5.73568	5.97705	5.67356	5.83591	0.303868	0.381481	1.11911	100355434	ENSOCUG00000002156	PATL1	protein associated with topoisomerase II homolog 1 (yeast) [Source:HGNC Symbol;Acc:HGNC:26721]			ENSG00000166889	PATL1	protein associated with topoisomerase II homolog 1 (yeast) [Source:HGNC Symbol;Acc:HGNC:26721]
A_04_P026511	5.82651	5.73624	5.50795	5.60963	4.84327	4.68898	4.72734	4.74089	5.67008	4.75012	2.13918e-05	0.000158625	0.528524	100339079	ENSOCUG00000007070	ADAM15	ADAM metallopeptidase domain 15 [Source:HGNC Symbol;Acc:HGNC:193]			ENSG00000143537	ADAM15	ADAM metallopeptidase domain 15 [Source:HGNC Symbol;Acc:HGNC:193]
A_04_P030177	8.70366	9.60681	8.67821	9.638	8.34632	8.41857	8.48127	8.48617	9.15667	8.43308	0.0370258	0.0671445	0.605589
A_04_P102742	11.761	9.28051	11.7589	9.36898	8.91446	8.96547	8.9223	8.95368	10.5424	8.93897	0.0628245	0.103475	0.329105	100009526	ENSOCUG00000011039	PFKP	phosphofructokinase, platelet [Source:HGNC Symbol;Acc:HGNC:8878]			ENSG00000067057	PFKP	phosphofructokinase, platelet [Source:HGNC Symbol;Acc:HGNC:8878]
A_04_P006701	6.06077	5.93805	6.24331	6.03645	6.11551	6.14413	6.1426	6.02925	6.06964	6.10787	0.600486	0.669471	1.02685	100359283	ENSOCUG00000024218	NFKBIB	nuclear factor of kappa light polypeptide gene enhancer in B-cells inhibitor, beta [Source:HGNC Symbol;Acc:HGNC:7798]			ENSG00000104825	NFKBIB	nuclear factor of kappa light polypeptide gene enhancer in B-cells inhibitor, beta [Source:HGNC Symbol;Acc:HGNC:7798]
A_04_P053235	6.36752	6.00482	6.23796	5.77807	5.85274	5.94651	5.77174	5.79625	6.09709	5.84181	0.109206	0.162897	0.837826
A_04_P075792	9.67257	11.2898	9.76952	11.3136	10.1308	10.0175	10.1438	10.0043	10.5114	10.0741	0.3768	0.456292	0.73853		ENSOCUG00000002827	IDE	insulin-degrading enzyme [Source:HGNC Symbol;Acc:HGNC:5381]			ENSG00000119912	IDE	insulin-degrading enzyme [Source:HGNC Symbol;Acc:HGNC:5381]
A_04_P002090	9.19841	8.66441	9.26992	8.71634	8.06233	8.05854	8.01726	8.03112	8.96227	8.04231	0.00114286	0.00402628	0.528524	100009408	ENSOCUG00000001685	SLC7A8	Large neutral amino acids transporter small subunit 2 [Source:UniProtKB/Swiss-Prot;Acc:Q9N1Q4]			ENSG00000092068	SLC7A8	solute carrier family 7 (amino acid transporter light chain, L system), member 8 [Source:HGNC Symbol;Acc:HGNC:11066]
A_04_P076448	9.31262	9.29656	9.4083	9.38407	9.59817	9.59261	9.52528	9.62246	9.35039	9.58463	0.00047441	0.00199198	1.17629	100350205	ENSOCUG00000005459	CSE1L	CSE1 chromosome segregation 1-like (yeast) [Source:HGNC Symbol;Acc:HGNC:2431]			ENSG00000124207	CSE1L	CSE1 chromosome segregation 1-like (yeast) [Source:HGNC Symbol;Acc:HGNC:2431]
A_04_P026911	4.14948	4.68384	4.09261	5.08265	2.94276	2.79716	2.83708	2.97814	4.50214	2.88879	0.000512497	0.00211836	0.326837
A_04_P011421	9.95896	9.68018	9.95164	9.72219	10.0628	9.98253	10.0266	9.97736	9.82824	10.0123	0.0529878	0.0900668	1.13609
A_04_P021043	10.6593	8.85164	10.6375	8.86161	8.94571	8.92767	8.86786	8.98243	9.75253	8.93092	0.163687	0.227815	0.56581	100345420
A_04_P043035	6.78454	6.30463	6.77823	6.07037	7.1249	7.14227	7.18231	7.30308	6.48444	7.18814	0.00839449	0.0201246	1.62867	100347049	ENSOCUG00000016924		Uncharacterized protein [Source:UniProtKB/TrEMBL;Acc:G1U471]
A_04_P014595	2.38316	2.40802	2.43718	2.44125	8.48137	8.38305	8.45985	8.41732	2.4174	8.4354	4.2073e-13	8.64687e-11	64.8035
A_04_P081752	3.36059	3.80085	3.0942	3.87638	2.79354	3.30347	2.80516	3.3584	3.53301	3.06514	0.100084	0.151528	0.723035		ENSOCUG00000008978	C5orf47	chromosome 5 open reading frame 47 [Source:HGNC Symbol;Acc:HGNC:27026]		ENSOCUG00000008978	ENSG00000185056	C5orf47	chromosome 5 open reading frame 47 [Source:HGNC Symbol;Acc:HGNC:27026]
A_04_P008426	6.53211	6.73783	6.34831	6.81199	4.17281	4.02747	4.07908	4.36492	6.60756	4.16107	1.3531e-06	1.67548e-05	0.183457
A_04_P033569	2.38316	3.35125	2.43718	3.26883	9.39089	9.21314	9.22964	9.21543	2.86011	9.26227	3.23702e-07	5.26611e-06	84.5755		ENSOCUG00000024738	CXCL13	chemokine (C-X-C motif) ligand 13 [Source:HGNC Symbol;Acc:HGNC:10639]	ENSOCUG00000024738		ENSG00000156234	CXCL13	chemokine (C-X-C motif) ligand 13 [Source:HGNC Symbol;Acc:HGNC:10639]
A_04_P086018	11.4701	11.7525	11.5339	11.8024	11.6983	11.7366	11.6845	11.6904	11.6397	11.7025	0.473751	0.55088	1.04443
A_04_P097915	9.46935	8.69356	9.40529	8.65541	8.74658	8.77089	8.72042	8.76578	9.0559	8.75092	0.216856	0.288464	0.809451	100339200	ENSOCUG00000001622	RFK	riboflavin kinase [Source:HGNC Symbol;Acc:HGNC:30324]			ENSG00000135002	RFK	riboflavin kinase [Source:HGNC Symbol;Acc:HGNC:30324]
A_04_P074302	4.21092	4.22729	4.3735	4.12817	4.5764	4.55275	4.69145	4.64523	4.23497	4.61646	0.000716567	0.00277557	1.30268	100353809	ENSOCUG00000002855	BRAP	BRCA1 associated protein [Source:HGNC Symbol;Acc:HGNC:1099]			ENSG00000089234	BRAP	BRCA1 associated protein [Source:HGNC Symbol;Acc:HGNC:1099]
A_04_P023491	13.0323	12.8274	13.0019	12.8468	12.7131	12.7598	12.6922	12.7493	12.9271	12.7286	0.011056	0.0251199	0.871459	100359064
A_04_P056680	12.1127	11.7049	12.1619	11.7212	11.8559	11.9549	11.9366	11.9942	11.9252	11.9354	0.938225	0.952847	1.0071	100352365	ENSOCUG00000017446	BUB3	BUB3 mitotic checkpoint protein [Source:HGNC Symbol;Acc:HGNC:1151]			ENSG00000154473	BUB3	BUB3 mitotic checkpoint protein [Source:HGNC Symbol;Acc:HGNC:1151]
A_04_P023125	5.61092	6.88735	5.69194	6.98046	4.55853	4.81427	4.80174	5.04203	6.29267	4.80414	0.00820441	0.0197611	0.356377
A_04_P024668	7.02926	5.83236	7.12853	5.59119	5.77174	5.72337	5.64935	5.80769	6.39534	5.73804	0.15118	0.213326	0.634066
A_04_P041752	6.3299	5.52395	6.3014	5.49668	5.54724	5.5992	5.5328	5.76326	5.91298	5.61062	0.251945	0.326632	0.810927	100341086	ENSOCUG00000007818	POP7	POP7 homolog, ribonuclease P/MRP subunit [Source:HGNC Symbol;Acc:HGNC:19949]			ENSG00000172336	POP7	POP7 homolog, ribonuclease P/MRP subunit [Source:HGNC Symbol;Acc:HGNC:19949]
A_04_P092864	13.5989	12.9405	13.561	13.0323	13.2051	13.2064	13.1244	13.2589	13.2832	13.1987	0.645937	0.710024	0.943122	100328699	ENSOCUG00000005858	SNX3	sorting nexin-3 [Source:RefSeq peptide;Acc:NP_001164795]			ENSG00000112335	SNX3	sorting nexin 3 [Source:HGNC Symbol;Acc:HGNC:11174]
A_04_P083929	7.93947	7.22884	7.96227	7.19278	6.62371	6.78238	6.70728	6.78381	7.58084	6.72429	0.00758746	0.0185418	0.552273	100345275
A_04_P085724	6.1829	5.67059	6.29092	5.50911	6.9423	6.96531	7.06716	6.90622	5.91338	6.97025	0.00159273	0.00525211	2.08041	100358166	ENSOCUG00000000897	PRKAA1	protein kinase, AMP-activated, alpha 1 catalytic subunit [Source:HGNC Symbol;Acc:HGNC:9376]	ENSOCUG00000000897		ENSG00000132356	PRKAA1	protein kinase, AMP-activated, alpha 1 catalytic subunit [Source:HGNC Symbol;Acc:HGNC:9376]
A_04_P091492	7.41146	6.85139	7.28725	6.76725	6.51042	6.62639	6.44501	6.52125	7.07934	6.52577	0.014658	0.0316011	0.681332	100345736	ENSOCUG00000015990	ZCCHC4	zinc finger, CCHC domain containing 4 [Source:HGNC Symbol;Acc:HGNC:22917]			ENSG00000168228	ZCCHC4	zinc finger, CCHC domain containing 4 [Source:HGNC Symbol;Acc:HGNC:22917]
A_04_P054253	6.2687	5.91523	6.34041	6.14869	6.82206	6.78915	6.72119	6.77579	6.16826	6.77705	0.00069987	0.00272487	1.52498	100346424	ENSOCUG00000007138	EXOSC2	exosome component 2 [Source:HGNC Symbol;Acc:HGNC:17097]			ENSG00000130713	EXOSC2	exosome component 2 [Source:HGNC Symbol;Acc:HGNC:17097]
A_04_P014486	4.45867	5.27823	4.36335	5.02136	13.8424	13.7422	13.7898	13.6503	4.7804	13.7562	1.62444e-08	4.63613e-07	503.473
A_04_P052888	5.10482	4.81706	5.07439	4.76268	7.11758	7.20313	7.1013	7.21764	4.93974	7.15992	3.38959e-07	5.46567e-06	4.65951		ENSOCUG00000005009	PLK4	polo-like kinase 4 [Source:HGNC Symbol;Acc:HGNC:11397]	ENSOCUG00000005009		ENSG00000142731	PLK4	polo-like kinase 4 [Source:HGNC Symbol;Acc:HGNC:11397]
A_04_P056669	11.3559	11.1639	11.3839	11.1252	11.7335	11.616	11.8001	11.6224	11.2572	11.693	0.00154782	0.00513823	1.35266	100343956	ENSOCUG00000007907	OCIAD2	OCIA domain containing 2 [Source:HGNC Symbol;Acc:HGNC:28685]			ENSG00000145247	OCIAD2	OCIA domain containing 2 [Source:HGNC Symbol;Acc:HGNC:28685]
A_04_P051262	6.9716	9.15043	6.85506	8.99402	9.22904	9.14236	9.19744	9.20794	7.99278	9.1942	0.102838	0.154988	2.29966	100355969	ENSOCUG00000005855	ASPA	aspartoacylase [Source:HGNC Symbol;Acc:HGNC:756]			ENSG00000108381	ASPA	aspartoacylase [Source:HGNC Symbol;Acc:HGNC:756]
A_04_P018818	9.01649	7.62873	9.03898	7.52931	8.80711	8.76026	8.78006	8.77819	8.30338	8.7814	0.297229	0.374507	1.39284
A_04_P050449	7.29566	5.79933	7.23717	5.92537	7.57952	7.65746	7.50023	7.6527	6.56438	7.59748	0.04455	0.0781374	2.04641	100351581
A_04_P024035	3.3093	4.03891	3.38109	4.3841	2.77447	2.42511	2.67437	2.33545	3.77835	2.55235	0.00466726	0.0125165	0.427502
A_04_P064159	9.77835	10.0531	9.70947	10.132	9.59366	9.55652	9.63778	9.60375	9.91824	9.59793	0.0218638	0.0438344	0.800895	100339351
A_04_P067308	7.82241	7.95326	7.77179	7.90789	7.55867	7.6024	7.57252	7.57488	7.86384	7.57712	0.000482769	0.00202073	0.819763	100340323	ENSOCUG00000004378	ARRDC3	arrestin domain containing 3 [Source:HGNC Symbol;Acc:HGNC:29263]			ENSG00000113369	ARRDC3	arrestin domain containing 3 [Source:HGNC Symbol;Acc:HGNC:29263]
A_04_P085343	8.02492	6.80771	8.06638	6.5148	6.73466	6.75808	6.73384	6.79299	7.35345	6.75489	0.189353	0.257318	0.660414	100337900	ENSOCUG00000014159	KDSR	3-ketodihydrosphingosine reductase [Source:HGNC Symbol;Acc:HGNC:4021]			ENSG00000119537	KDSR	3-ketodihydrosphingosine reductase [Source:HGNC Symbol;Acc:HGNC:4021]
A_04_P080937	6.26477	6.83785	6.1085	6.66506	6.06342	6.15377	5.90314	6.21333	6.46904	6.08341	0.0793903	0.125271	0.765446	100347389	ENSOCUG00000013078	FAXDC2	fatty acid hydroxylase domain containing 2 [Source:HGNC Symbol;Acc:HGNC:1334]			ENSG00000170271	FAXDC2	fatty acid hydroxylase domain containing 2 [Source:HGNC Symbol;Acc:HGNC:1334]
A_04_P009911	2.38316	2.40802	2.43718	2.44125	5.91319	5.91862	5.95	5.94974	2.4174	5.93289	8.0458e-13	1.36988e-10	11.4358
A_04_P040250	8.48168	7.44436	8.4287	7.5637	8.46186	8.53008	8.43955	8.55019	7.97961	8.49542	0.112037	0.166483	1.4298	100338019	ENSOCUG00000014234	RFXAP	regulatory factor X-associated protein [Source:HGNC Symbol;Acc:HGNC:9988]			ENSG00000133111	RFXAP	regulatory factor X-associated protein [Source:HGNC Symbol;Acc:HGNC:9988]
A_04_P097508	11.7683	11.3692	11.7901	11.2947	10.5343	10.5636	10.4831	10.5863	11.5556	10.5418	0.000254739	0.00120979	0.495261		ENSOCUG00000014667	DLD	dihydrolipoamide dehydrogenase [Source:HGNC Symbol;Acc:HGNC:2898]		ENSOCUG00000014667	ENSG00000091140	DLD	dihydrolipoamide dehydrogenase [Source:HGNC Symbol;Acc:HGNC:2898]
A_04_P078182	5.04124	5.01757	4.94395	4.63786	4.25538	4.27558	4.01742	3.91562	4.91015	4.116	0.000832219	0.00312559	0.576682	100347793	ENSOCUG00000001034	PTPN3	protein tyrosine phosphatase, non-receptor type 3 [Source:HGNC Symbol;Acc:HGNC:9655]			ENSG00000070159	PTPN3	protein tyrosine phosphatase, non-receptor type 3 [Source:HGNC Symbol;Acc:HGNC:9655]
A_04_P095038	9.00241	8.63306	9.0285	8.48058	8.67307	8.62925	8.67449	8.612	8.78614	8.6472	0.349714	0.428874	0.908189	100339654	ENSOCUG00000014552	TIPRL	TOR signaling pathway regulator [Source:HGNC Symbol;Acc:HGNC:30231]			ENSG00000143155	TIPRL	TOR signaling pathway regulator [Source:HGNC Symbol;Acc:HGNC:30231]
A_04_P029974	9.02368	7.40475	9.06969	7.44093	8.37868	8.42629	8.40331	8.31459	8.23476	8.38072	0.766436	0.81441	1.10646	100101585	ENSOCUG00000013380	ADAM9	ADAM metallopeptidase domain 9 [Source:HGNC Symbol;Acc:HGNC:216]			ENSG00000168615	ADAM9	ADAM metallopeptidase domain 9 [Source:HGNC Symbol;Acc:HGNC:216]
A_04_P033174	8.87863	7.31645	8.93253	7.32071	7.84747	7.81048	7.9901	7.80445	8.11208	7.86313	0.608093	0.676692	0.841505		ENSOCUG00000025587		Uncharacterized protein [Source:UniProtKB/TrEMBL;Acc:G1TS88]			ENSG00000197223	C1D	C1D nuclear receptor corepressor [Source:HGNC Symbol;Acc:HGNC:29911]
A_04_P014158	5.42587	6.4403	5.19948	6.41205	5.22692	4.93342	5.07161	5.0016	5.86942	5.05839	0.0496847	0.0854264	0.569972
A_04_P045842	9.69769	9.57477	9.75616	9.41685	9.58032	9.58657	9.53806	9.59846	9.61137	9.57585	0.657538	0.720746	0.975681	100357113	ENSOCUG00000013614	SNRNP25	small nuclear ribonucleoprotein 25kDa (U11/U12) [Source:HGNC Symbol;Acc:HGNC:14161]			ENSG00000161981	SNRNP25	small nuclear ribonucleoprotein 25kDa (U11/U12) [Source:HGNC Symbol;Acc:HGNC:14161]
A_04_P057133	4.60062	3.93564	4.0908	3.61889	4.14922	4.33329	3.98845	4.05804	4.06148	4.13225	0.756462	0.805824	1.05027	100337874	ENSOCUG00000012440	PRRG4	proline rich Gla (G-carboxyglutamic acid) 4 (transmembrane) [Source:HGNC Symbol;Acc:HGNC:30799]			ENSG00000135378	PRRG4	proline rich Gla (G-carboxyglutamic acid) 4 (transmembrane) [Source:HGNC Symbol;Acc:HGNC:30799]
A_04_P097257	8.53008	8.77089	8.48342	8.71694	8.99268	9.05693	8.9585	9.03071	8.62533	9.0097	0.00192363	0.00612967	1.30529	100339374
A_04_P039467	8.46109	8.95542	8.4129	8.884	8.22576	8.25197	8.18674	8.17399	8.67835	8.20961	0.0161937	0.0342354	0.722597	100349972	ENSOCUG00000011182		Uncharacterized protein [Source:UniProtKB/TrEMBL;Acc:G1T0S9]			ENSG00000152082	MZT2B	mitotic spindle organizing protein 2B [Source:HGNC Symbol;Acc:HGNC:25886]
A_04_P028378	12.0591	11.8241	12.0995	11.744	12.2548	12.343	12.2184	12.3189	11.9317	12.2838	0.00858646	0.0205014	1.27642	100339785
A_04_P014708	5.0782	4.20283	4.85302	4.27483	15.0815	15.0745	15.1152	15.0258	4.60222	15.0742	5.17315e-09	1.83159e-07	1420.35
A_04_P052853	8.61293	8.81302	8.53904	8.69865	9.06856	9.06001	8.99378	8.95201	8.66591	9.01859	0.00163861	0.00537836	1.27693	100357572
A_04_P089332	5.03845	4.99416	4.97042	5.1645	4.53818	4.30335	4.39763	4.34271	5.04188	4.39547	7.17987e-05	0.000428191	0.638866	100342611	ENSOCUG00000007658	TRIM35	tripartite motif containing 35 [Source:HGNC Symbol;Acc:HGNC:16285]			ENSG00000104228	TRIM35	tripartite motif containing 35 [Source:HGNC Symbol;Acc:HGNC:16285]
A_04_P083712	5.98622	5.88653	6.00102	5.56705	7.57514	7.65139	7.57785	7.52511	5.86021	7.58237	3.13966e-06	3.31056e-05	3.29931	100342983	ENSOCUG00000007452	RAB27A	RAB27A, member RAS oncogene family [Source:HGNC Symbol;Acc:HGNC:9766]	ENSOCUG00000007452		ENSG00000069974	RAB27A	RAB27A, member RAS oncogene family [Source:HGNC Symbol;Acc:HGNC:9766]
A_04_P034972	5.12531	4.85648	4.9184	4.95009	5.71761	5.56127	5.46022	5.36816	4.96257	5.52681	0.000986525	0.00357971	1.47861
A_04_P099524	9.15806	9.42168	9.19936	9.47219	8.57624	8.52231	8.67338	8.48331	9.31282	8.56381	0.000150662	0.000788569	0.59501	100338497	ENSOCUG00000006471	BEND5	BEN domain containing 5 [Source:HGNC Symbol;Acc:HGNC:25668]		ENSOCUG00000006471	ENSG00000162373	BEND5	BEN domain containing 5 [Source:HGNC Symbol;Acc:HGNC:25668]
A_04_P028958	8.5584	8.61153	8.50934	8.5205	7.70041	7.603	7.72907	7.59667	8.54994	7.65728	5.99018e-07	8.60451e-06	0.53862	100009576
A_04_P015576	3.58592	2.40802	2.43718	2.44125	12.6088	12.6956	12.5976	12.6614	2.71809	12.6408	4.17416e-08	1.016e-06	970.607
A_04_P084053	8.68552	8.47025	8.65017	8.48913	8.19165	8.22996	8.18968	8.33764	8.57377	8.23723	0.00205708	0.00645951	0.79194	100346091
A_04_P010082	8.92153	8.1083	8.90281	8.14169	8.41549	8.51126	8.43741	8.46245	8.51858	8.45665	0.795272	0.838364	0.95798
A_04_P011151	10.9902	10.7889	11.0689	10.8752	10.6998	10.7361	10.7141	10.7958	10.9308	10.7364	0.024761	0.0484029	0.873953	100356618	ENSOCUG00000021770		Uncharacterized protein [Source:UniProtKB/TrEMBL;Acc:G1TMH6]			ENSG00000168958	MFF	mitochondrial fission factor [Source:HGNC Symbol;Acc:HGNC:24858]
A_04_P052393	9.26337	9.40033	9.38523	9.48378	9.715	9.74408	9.7085	9.70947	9.38318	9.71926	0.000343711	0.00153663	1.26233	100353471	ENSOCUG00000015399	LSM1	LSM1 homolog, mRNA degradation associated [Source:HGNC Symbol;Acc:HGNC:20472]			ENSG00000175324	LSM1	LSM1 homolog, mRNA degradation associated [Source:HGNC Symbol;Acc:HGNC:20472]
A_04_P007851	11.7722	11.566	11.8295	11.5691	11.4701	11.5267	11.4358	11.4935	11.6842	11.4815	0.02902	0.0550432	0.868943
A_04_P089361	4.29603	4.13347	4.22601	3.50203	4.0557	4.02534	3.89323	4.10701	4.03939	4.02032	0.92245	0.94087	0.986872	100357930	ENSOCUG00000003338	RNF111	ring finger protein 111 [Source:HGNC Symbol;Acc:HGNC:17384]			ENSG00000157450	RNF111	ring finger protein 111 [Source:HGNC Symbol;Acc:HGNC:17384]
A_04_P027126	4.11024	2.88445	3.7552	3.09306	3.37019	2.84608	3.15089	2.58102	3.46074	2.98704	0.205252	0.275475	0.720119
A_04_P008317	17.9121	17.9121	17.9121	17.9121	17.9121	17.9912	17.6983	17.9912	17.9121	17.8982	0.848076	0.881579	0.990453
A_04_P005672	5.21595	5.12999	5.02709	5.12813	4.24012	4.49073	4.09291	4.62794	5.12529	4.36292	0.000947845	0.00347017	0.589529
A_04_P090318	8.53988	7.97967	8.51888	8.10244	8.18189	8.21057	8.14909	8.18329	8.28522	8.18121	0.49671	0.573011	0.930445	100357495	ENSOCUG00000001517
A_04_P035977	8.67423	10.3848	8.73428	10.4151	8.75234	8.7549	8.75313	8.76123	9.55211	8.7554	0.15488	0.217668	0.57566
A_04_P025977	4.5399	3.72136	4.39152	4.06338	3.68244	3.59333	3.78777	3.84028	4.17904	3.72596	0.0547047	0.0923974	0.730479
A_04_P008452	3.94494	6.443	3.60681	6.48422	3.54961	3.28147	3.60406	3.74178	5.11974	3.54423	0.0915129	0.140748	0.335524		ENSOCUG00000015573	MXRA7	matrix-remodelling associated 7 [Source:HGNC Symbol;Acc:HGNC:7541]			ENSG00000182534	MXRA7	matrix-remodelling associated 7 [Source:HGNC Symbol;Acc:HGNC:7541]
A_04_P041637	10.3523	9.72657	10.2983	9.7129	9.4085	9.20577	9.26401	9.11219	10.0225	9.24762	0.00588248	0.0151247	0.584431	100337790	ENSOCUG00000010414	ING1	inhibitor of growth family, member 1 [Source:HGNC Symbol;Acc:HGNC:6062]			ENSG00000153487	ING1	inhibitor of growth family, member 1 [Source:HGNC Symbol;Acc:HGNC:6062]
A_04_P024661	10.966	10.7412	11.0085	10.7937	11.0677	10.9224	10.9779	10.8873	10.8774	10.9638	0.29819	0.375418	1.06176	100349705
A_04_P090287	3.89907	3.61002	3.23999	3.45021	3.49216	2.94018	3.32485	3.26333	3.54982	3.25513	0.154044	0.216679	0.815247
A_04_P018051	5.51587	4.32438	5.74363	4.48259	4.23376	3.77846	4.07247	3.74761	5.01662	3.95808	0.0309219	0.0579794	0.480118
A_04_P051852	11.4524	11.2036	11.3754	11.2207	10.5688	10.5826	10.5454	10.6093	11.313	10.5765	2.12992e-05	0.000158108	0.600206	100341022	ENSOCUG00000011305	MRPL37	mitochondrial ribosomal protein L37 [Source:HGNC Symbol;Acc:HGNC:14034]			ENSG00000116221	MRPL37	mitochondrial ribosomal protein L37 [Source:HGNC Symbol;Acc:HGNC:14034]
A_04_P080645	3.04946	2.40802	2.43718	2.44125	9.33907	9.41732	9.40406	9.39934	2.58398	9.38995	9.82315e-09	3.07099e-07	111.893		ENSOCUG00000015246	CDC20B	cell division cycle 20B [Source:HGNC Symbol;Acc:HGNC:24222]	ENSOCUG00000015246		ENSG00000164287	CDC20B	cell division cycle 20B [Source:HGNC Symbol;Acc:HGNC:24222]
A_04_P029271	3.41606	3.11342	2.43718	2.44125	2.85182	3.04722	2.79303	3.6499	2.85198	3.0855	0.485914	0.562613	1.1757		ENSOCUG00000001757	TNNT3	troponin T type 3 (skeletal, fast) [Source:HGNC Symbol;Acc:HGNC:11950]			ENSG00000130595	TNNT3	troponin T type 3 (skeletal, fast) [Source:HGNC Symbol;Acc:HGNC:11950]
A_04_P075549	9.81394	9.36361	9.78323	9.436	9.28933	9.29025	9.25217	9.23095	9.59919	9.26568	0.029293	0.0554702	0.793599	100347981	ENSOCUG00000012099	LYRM5	LYR motif containing 5 [Source:HGNC Symbol;Acc:HGNC:27052]			ENSG00000205707	LYRM5	LYR motif containing 5 [Source:HGNC Symbol;Acc:HGNC:27052]
A_04_P067573	4.39914	5.91862	4.33085	6.04098	3.77254	4.03716	3.91441	3.63292	5.1724	3.83926	0.0309309	0.0579837	0.396904	100351641	ENSOCUG00000011972	EBF2	early B-cell factor 2 [Source:HGNC Symbol;Acc:HGNC:19090]			ENSG00000221818	EBF2	early B-cell factor 2 [Source:HGNC Symbol;Acc:HGNC:19090]
A_04_P012517	5.25844	5.8143	5.16428	5.9748	7.37512	7.34401	7.4102	7.39972	5.55295	7.38226	9.99188e-05	0.000562067	3.55367
A_04_P014801	7.08381	7.25331	7.07131	7.42266	16.1479	16.1802	16.1724	16.2055	7.20777	16.1765	4.43086e-11	3.52975e-09	501.018
A_04_P062282	6.59547	8.9137	6.56413	9.12603	6.11746	6.06314	5.97942	6.1574	7.79983	6.07936	0.050872	0.0870326	0.303448	100338201	ENSOCUG00000022326		Uncharacterized protein [Source:UniProtKB/TrEMBL;Acc:G1TLK2]			ENSG00000197309	OR10D3	olfactory receptor, family 10, subfamily D, member 3 (non-functional) [Source:HGNC Symbol;Acc:HGNC:8168]
A_04_P069393	12.0009	11.5698	11.9738	11.6609	12.3597	12.3199	12.3619	12.259	11.8013	12.3251	0.00337077	0.00962449	1.43774	100340661	ENSOCUG00000013323	RHOA	ras homolog family member A [Source:HGNC Symbol;Acc:HGNC:667]			ENSG00000067560	RHOA	ras homolog family member A [Source:HGNC Symbol;Acc:HGNC:667]
A_04_P041940	12.3069	13.779	12.3227	13.7808	12.7568	12.669	12.724	12.7143	13.0474	12.716	0.463579	0.541054	0.794799
A_04_P057537	3.84273	3.93011	3.87448	4.37028	4.05753	3.75476	4.15046	3.37569	4.0044	3.83461	0.457481	0.535187	0.888973	100351972	ENSOCUG00000013623	GDF2	growth differentiation factor 2 [Source:HGNC Symbol;Acc:HGNC:4217]			ENSG00000263761	GDF2	growth differentiation factor 2 [Source:HGNC Symbol;Acc:HGNC:4217]
A_04_P024532	10.1389	9.81394	10.0916	9.79287	9.82728	9.83362	9.78497	9.81294	9.95932	9.81471	0.164222	0.228449	0.904619	100346136	ENSOCUG00000002894	KIF1BP	KIF1 binding protein [Source:HGNC Symbol;Acc:HGNC:23419]			ENSG00000198954	KIF1BP	KIF1 binding protein [Source:HGNC Symbol;Acc:HGNC:23419]
A_04_P043922	6.67239	6.2472	6.69918	6.30047	5.32845	5.33926	5.36059	5.34059	6.47981	5.34222	7.74721e-05	0.000455781	0.454519	100342627	ENSOCUG00000011512	B3GNT7	UDP-GlcNAc:betaGal beta-1,3-N-acetylglucosaminyltransferase 7 [Source:HGNC Symbol;Acc:HGNC:18811]		ENSOCUG00000011512	ENSG00000156966	B3GNT7	UDP-GlcNAc:betaGal beta-1,3-N-acetylglucosaminyltransferase 7 [Source:HGNC Symbol;Acc:HGNC:18811]
A_04_P006277	11.9145	12.1883	11.8525	12.2308	11.0651	11.0412	11.0517	11.1379	12.0465	11.074	5.9953e-05	0.000369473	0.509615	100341040	ENSOCUG00000000473	ECHS1	enoyl CoA hydratase, short chain, 1, mitochondrial [Source:HGNC Symbol;Acc:HGNC:3151]		ENSOCUG00000000473	ENSG00000127884	ECHS1	enoyl CoA hydratase, short chain, 1, mitochondrial [Source:HGNC Symbol;Acc:HGNC:3151]
A_04_P094583	4.94949	5.25047	4.88576	5.37327	6.43257	6.38518	6.38215	6.38125	5.11475	6.39529	3.61308e-05	0.00024434	2.4293	100348930	ENSOCUG00000007764	NLK	nemo-like kinase [Source:HGNC Symbol;Acc:HGNC:29858]	ENSOCUG00000007764		ENSG00000087095	NLK	nemo-like kinase [Source:HGNC Symbol;Acc:HGNC:29858]
A_04_P057252	14.6924	13.8214	14.6662	13.8838	14.787	14.8433	14.7971	14.8851	14.266	14.8281	0.0577454	0.0965518	1.47649	100342434	ENSOCUG00000023935		Polyadenylate-binding protein [Source:UniProtKB/TrEMBL;Acc:G1TUR3]			ENSG00000070756	PABPC1	poly(A) binding protein, cytoplasmic 1 [Source:HGNC Symbol;Acc:HGNC:8554]
A_04_P055532	11.3857	11.6853	11.3955	11.7654	11.7668	11.7156	11.8031	11.7739	11.558	11.7649	0.0833293	0.130436	1.15419	100341321
A_04_P077552	11.4215	10.7471	11.4361	10.8331	10.7586	10.6821	10.7944	10.6312	11.1095	10.7166	0.0826839	0.129637	0.761587	100341085	ENSOCUG00000015171	CCDC53	coiled-coil domain containing 53 [Source:HGNC Symbol;Acc:HGNC:24256]			ENSG00000120860	CCDC53	coiled-coil domain containing 53 [Source:HGNC Symbol;Acc:HGNC:24256]
A_04_P069709	5.86152	7.03227	5.82029	7.13143	6.24839	6.17335	6.22102	6.35267	6.46138	6.24886	0.577428	0.648119	0.863027	100352022	ENSOCUG00000001175	HACD2	3-hydroxyacyl-CoA dehydratase 2 [Source:HGNC Symbol;Acc:HGNC:9640]			ENSG00000206527	HACD2	3-hydroxyacyl-CoA dehydratase 2 [Source:HGNC Symbol;Acc:HGNC:9640]
A_04_P028831	7.87155	7.88841	7.8227	7.90765	8.63532	8.62413	8.61352	8.5205	7.87258	8.59837	4.81405e-07	7.26353e-06	1.65381		ENSOCUG00000021391	DDOST	dolichyl-diphosphooligosaccharide--protein glycosyltransferase subunit (non-catalytic) [Source:HGNC Symbol;Acc:HGNC:2728]			ENSG00000244038	DDOST	dolichyl-diphosphooligosaccharide--protein glycosyltransferase subunit (non-catalytic) [Source:HGNC Symbol;Acc:HGNC:2728]
A_04_P019979	6.67125	7.12155	6.61126	7.24467	6.23274	6.16506	6.23997	6.12624	6.91218	6.191	0.00422557	0.0115655	0.606601
A_04_P053214	9.5112	10.9744	9.48446	11.0863	12.1062	12.1331	12.1316	12.0683	10.2641	12.1098	0.00592013	0.015201	3.59425	100346674	ENSOCUG00000002950	HN1	hematological and neurological expressed 1 [Source:HGNC Symbol;Acc:HGNC:14569]			ENSG00000189159	HN1	hematological and neurological expressed 1 [Source:HGNC Symbol;Acc:HGNC:14569]
A_04_P071342	6.37279	6.49892	6.35078	6.61798	6.18795	6.22971	6.09485	6.0654	6.46012	6.14448	0.00494888	0.0131183	0.803492	100349869	ENSOCUG00000017259		Uncharacterized protein [Source:UniProtKB/TrEMBL;Acc:G1TDC3]			ENSG00000089597	GANAB	glucosidase, alpha; neutral AB [Source:HGNC Symbol;Acc:HGNC:4138]
A_04_P084512	6.64961	5.15441	6.54208	5.24573	5.8245	5.8609	5.84222	5.89278	5.89795	5.8551	0.919019	0.938309	0.970731		ENSOCUG00000002246	TAPT1	transmembrane anterior posterior transformation 1 [Source:HGNC Symbol;Acc:HGNC:26887]			ENSG00000169762	TAPT1	transmembrane anterior posterior transformation 1 [Source:HGNC Symbol;Acc:HGNC:26887]
A_04_P013651	7.30545	8.43347	7.25732	8.56967	7.28483	7.2112	7.27404	7.12409	7.89148	7.22354	0.109239	0.162939	0.629405	100008720
A_04_P091597	4.58639	4.86256	4.61494	5.17357	3.8488	3.89007	3.80293	3.35077	4.80937	3.72314	0.00108694	0.00387007	0.470991
A_04_P017316	7.66434	7.0085	7.76194	7.01309	5.50728	5.48867	5.61276	5.52395	7.36197	5.53316	0.000112392	0.000617948	0.281498
A_04_P034548	8.33937	9.81082	8.38732	9.86524	8.25143	8.35636	8.3451	8.37318	9.10069	8.33152	0.121611	0.178329	0.586754		ENSOCUG00000002599				ENSOCUG00000002599	ENSG00000169021	UQCRFS1	ubiquinol-cytochrome c reductase, Rieske iron-sulfur polypeptide 1 [Source:HGNC Symbol;Acc:HGNC:12587]
A_04_P080627	8.60365	10.5672	8.64952	10.6347	8.78713	8.75548	8.82639	8.76026	9.61377	8.78231	0.195218	0.26409	0.561962	100358193	ENSOCUG00000000988	SEC31B	SEC31 homolog B, COPII coat complex component [Source:HGNC Symbol;Acc:HGNC:23197]			ENSG00000075826	SEC31B	SEC31 homolog B, COPII coat complex component [Source:HGNC Symbol;Acc:HGNC:23197]
A_04_P063452	4.72804	4.11807	4.53515	4.19993	3.71831	4.28228	3.95199	3.95032	4.3953	3.97572	0.0628907	0.103564	0.747646		ENSOCUG00000008855	CERCAM	cerebral endothelial cell adhesion molecule [Source:HGNC Symbol;Acc:HGNC:23723]			ENSG00000167123	CERCAM	cerebral endothelial cell adhesion molecule [Source:HGNC Symbol;Acc:HGNC:23723]
A_04_P077958	2.74082	2.40802	2.43718	2.44125	6.7155	6.71534	6.73403	6.66915	2.50682	6.7085	3.09463e-09	1.19426e-07	18.4007	100338887	ENSOCUG00000004518	EFCAB1	EF-hand calcium binding domain 1 [Source:HGNC Symbol;Acc:HGNC:25678]	ENSOCUG00000004518		ENSG00000034239	EFCAB1	EF-hand calcium binding domain 1 [Source:HGNC Symbol;Acc:HGNC:25678]
A_04_P021461	8.07283	7.67374	8.04842	7.731	7.35136	7.39886	7.24444	7.28199	7.8815	7.31916	0.00217383	0.00676615	0.677205	100341296	ENSOCUG00000000479	PAOX	polyamine oxidase (exo-N4-amino) [Source:HGNC Symbol;Acc:HGNC:20837]			ENSG00000148832	PAOX	polyamine oxidase (exo-N4-amino) [Source:HGNC Symbol;Acc:HGNC:20837]
A_04_P023078	12.2464	11.7851	12.2145	11.7338	12.1514	12.1746	12.149	12.1551	11.995	12.1575	0.279101	0.355561	1.11928
A_04_P004423	14.1895	13.5989	14.1881	13.5599	14.006	14.0968	14.0189	14.0742	13.8841	14.0489	0.388712	0.468105	1.12104		ENSOCUG00000003584	TXN	thioredoxin [Source:HGNC Symbol;Acc:HGNC:12435]			ENSG00000136810	TXN	thioredoxin [Source:HGNC Symbol;Acc:HGNC:12435]
A_04_P011907	5.83856	6.56047	5.84245	6.54471	5.53387	5.41804	5.54918	5.38184	6.19655	5.47073	0.0134645	0.0294851	0.604654
A_04_P039184	8.7732	8.68975	8.73072	8.70605	7.32643	7.24253	7.42831	7.35556	8.72493	7.33821	5.50871e-08	1.27208e-06	0.382433	100345026	ENSOCUG00000005675	MRPS15	mitochondrial ribosomal protein S15 [Source:HGNC Symbol;Acc:HGNC:14504]		ENSOCUG00000005675	ENSG00000116898	MRPS15	mitochondrial ribosomal protein S15 [Source:HGNC Symbol;Acc:HGNC:14504]
A_04_P057858	5.16541	4.34395	4.79554	4.11988	4.00154	4.23614	3.69365	4.05669	4.60619	3.99701	0.057087	0.0956766	0.655566
A_04_P011661	6.03196	6.76349	5.9679	6.50351	4.97692	4.83088	4.88772	4.52355	6.31671	4.80477	0.000410697	0.00177334	0.350639
A_04_P004206	4.92988	6.03164	5.00057	5.92882	13.6638	13.7756	13.6316	13.6806	5.47273	13.6879	1.43945e-07	2.75159e-06	297.175	100009116	ENSOCUG00000021307		Uncharacterized protein [Source:UniProtKB/TrEMBL;Acc:G1U2G9]	ENSOCUG00000021307
A_04_P006602	11.6238	10.9728	11.5448	10.9189	10.4507	10.4914	10.4503	10.427	11.2651	10.4548	0.00476664	0.0127177	0.570279	100352868	ENSOCUG00000000683	RBBP7	retinoblastoma binding protein 7 [Source:HGNC Symbol;Acc:HGNC:9890]			ENSG00000102054	RBBP7	retinoblastoma binding protein 7 [Source:HGNC Symbol;Acc:HGNC:9890]
A_04_P056458	8.75822	8.67449	8.76945	8.58783	8.96486	8.98165	8.89318	8.89733	8.6975	8.93426	0.0026252	0.00787514	1.17834
A_04_P040622	3.91925	4.21513	3.50115	3.71233	3.66569	3.82932	3.82825	3.6426	3.83696	3.74147	0.573416	0.64442	0.935949		ENSOCUG00000012979	NPTX1	neuronal pentraxin I [Source:HGNC Symbol;Acc:HGNC:7952]			ENSG00000171246	NPTX1	neuronal pentraxin I [Source:HGNC Symbol;Acc:HGNC:7952]
A_04_P036392	4.9691	4.85484	5.02797	4.54776	4.58775	4.59706	4.61477	4.80029	4.84992	4.64997	0.141746	0.202195	0.870581
A_04_P028994	12.7892	12.322	12.7682	12.2233	10.6941	10.8711	10.8008	10.7485	12.5257	10.7787	2.63473e-05	0.000188219	0.297915
A_04_P019562	7.9588	7.20606	8.03408	7.03227	7.11031	7.27915	7.05872	7.19343	7.5578	7.1604	0.178264	0.244603	0.759227	100356220	ENSOCUG00000001097	CGRRF1	cell growth regulator with ring finger domain 1 [Source:HGNC Symbol;Acc:HGNC:15528]			ENSG00000100532	CGRRF1	cell growth regulator with ring finger domain 1 [Source:HGNC Symbol;Acc:HGNC:15528]
A_04_P045727	11.237	10.6658	11.1758	10.6193	10.9088	11.0436	10.7985	11.055	10.9245	10.9515	0.881959	0.909398	1.01891	100342869	ENSOCUG00000007591	YIPF4	Yip1 domain family, member 4 [Source:HGNC Symbol;Acc:HGNC:28145]			ENSG00000119820	YIPF4	Yip1 domain family, member 4 [Source:HGNC Symbol;Acc:HGNC:28145]
A_04_P042404	5.3165	6.0719	5.30108	6.17298	5.32534	5.18196	5.33883	5.17932	5.71561	5.25636	0.104009	0.156428	0.727363
A_04_P071312	5.22622	5.79554	5.25604	5.81164	4.97532	4.9254	5.25957	4.95918	5.52236	5.02987	0.0338765	0.0624506	0.710795	100356853	ENSOCUG00000001789	RNF169	ring finger protein 169 [Source:HGNC Symbol;Acc:HGNC:26961]			ENSG00000166439	RNF169	ring finger protein 169 [Source:HGNC Symbol;Acc:HGNC:26961]
A_04_P034257	3.28103	5.11746	2.43718	4.81276	3.09813	2.67389	2.80087	2.76784	3.91211	2.83519	0.144217	0.205114	0.474039
A_04_P085183	11.4631	11.7055	11.3864	11.6813	11.0126	11.122	11.0534	11.0701	11.5591	11.0645	0.000965176	0.00351965	0.70978	100341941	ENSOCUG00000012368	NDUFS1	NADH dehydrogenase (ubiquinone) Fe-S protein 1, 75kDa (NADH-coenzyme Q reductase) [Source:HGNC Symbol;Acc:HGNC:7707]			ENSG00000023228	NDUFS1	NADH dehydrogenase (ubiquinone) Fe-S protein 1, 75kDa (NADH-coenzyme Q reductase) [Source:HGNC Symbol;Acc:HGNC:7707]
A_04_P087377	7.1343	6.40514	7.27249	6.50863	6.82823	6.81779	6.85739	6.87494	6.83014	6.84459	0.949493	0.961395	1.01006	100343652	ENSOCUG00000001384	RTTN	rotatin [Source:HGNC Symbol;Acc:HGNC:18654]			ENSG00000176225	RTTN	rotatin [Source:HGNC Symbol;Acc:HGNC:18654]
A_04_P057528	7.27594	6.24206	7.36442	6.011	7.76242	7.79832	7.80203	7.64405	6.72335	7.75171	0.0260715	0.0505043	2.03969
A_04_P027812	8.89794	9.37611	8.88081	9.36619	9.15316	9.12689	9.10257	8.99219	9.13026	9.0937	0.807496	0.84841	0.974978
A_04_P043757	3.89437	4.6936	3.84778	4.61252	4.64488	4.58883	4.59856	4.71633	4.26207	4.63715	0.151662	0.213856	1.29691		ENSOCUG00000027879		Uncharacterized protein [Source:UniProtKB/TrEMBL;Acc:U3KPH0]			ENSG00000111981	ULBP1	UL16 binding protein 1 [Source:HGNC Symbol;Acc:HGNC:14893]
A_04_P010031	5.64055	5.79821	5.52851	5.78493	3.03958	2.43755	3.11125	2.78003	5.68805	2.8421	2.46541e-06	2.72787e-05	0.139086
A_04_P083092	7.38374	8.48084	7.4592	8.56094	6.64229	6.70366	6.73721	6.68011	7.97118	6.69082	0.00698861	0.0173581	0.411692	100358276	ENSOCUG00000016458	TFDP2	transcription factor Dp-2 (E2F dimerization partner 2) [Source:HGNC Symbol;Acc:HGNC:11751]			ENSG00000114126	TFDP2	transcription factor Dp-2 (E2F dimerization partner 2) [Source:HGNC Symbol;Acc:HGNC:11751]
A_04_P037333	9.1067	7.88547	9.19744	7.9213	8.39748	8.32451	8.38401	8.30474	8.52773	8.35269	0.645595	0.709692	0.885741	100356604	ENSOCUG00000009756	TXNL4A	thioredoxin-like 4A [Source:HGNC Symbol;Acc:HGNC:30551]			ENSG00000141759	TXNL4A	thioredoxin-like 4A [Source:HGNC Symbol;Acc:HGNC:30551]
A_04_P075767	2.38316	2.40802	2.43718	2.96952	6.00467	6.11045	5.91753	6.00311	2.54947	6.00894	3.69337e-07	5.84926e-06	11.0003	100357338	ENSOCUG00000010249	UBE2T	ubiquitin-conjugating enzyme E2T [Source:HGNC Symbol;Acc:HGNC:25009]	ENSOCUG00000010249		ENSG00000077152	UBE2T	ubiquitin-conjugating enzyme E2T [Source:HGNC Symbol;Acc:HGNC:25009]
A_04_P082937	4.18433	4.69731	3.09535	4.66622	8.91409	8.79488	8.85136	8.77655	4.1608	8.83422	1.63966e-05	0.000128093	25.5176	100351591	ENSOCUG00000011247	FGG	fibrinogen gamma chain [Source:HGNC Symbol;Acc:HGNC:3694]	ENSOCUG00000011247		ENSG00000171557	FGG	fibrinogen gamma chain [Source:HGNC Symbol;Acc:HGNC:3694]
A_04_P040750	9.25319	8.79451	9.22341	8.80199	9.99273	9.98045	9.94321	9.94434	9.01827	9.96519	0.000310743	0.00141715	1.92774		ENSOCUG00000007480	CLIC2	chloride intracellular channel 2 [Source:HGNC Symbol;Acc:HGNC:2063]	ENSOCUG00000007480		ENSG00000155962	CLIC2	chloride intracellular channel 2 [Source:HGNC Symbol;Acc:HGNC:2063]
A_04_P008361	7.91854	7.02997	7.79317	7.0163	7.29189	7.29305	7.2112	7.43583	7.43949	7.30799	0.612499	0.680526	0.91288
A_04_P082529	7.36881	6.84988	7.42493	6.88224	5.46566	5.49913	5.38559	5.68596	7.13147	5.50908	6.69705e-05	0.000404607	0.324799	100349503	ENSOCUG00000000945	SRSF12	serine/arginine-rich splicing factor 12 [Source:HGNC Symbol;Acc:HGNC:21220]		ENSOCUG00000000945	ENSG00000154548	SRSF12	serine/arginine-rich splicing factor 12 [Source:HGNC Symbol;Acc:HGNC:21220]
A_04_P023076	12.4383	12.0038	12.4471	12.0808	12.4037	12.3271	12.3612	12.418	12.2425	12.3775	0.298076	0.375316	1.09807
A_04_P057357	4.77407	6.31666	4.63235	5.96357	4.84713	4.70138	4.65839	4.6077	5.42166	4.70365	0.142205	0.202726	0.607935	100345896	ENSOCUG00000017776	FFAR2	free fatty acid receptor 2 [Source:HGNC Symbol;Acc:HGNC:4501]			ENSG00000126262	FFAR2	free fatty acid receptor 2 [Source:HGNC Symbol;Acc:HGNC:4501]
A_04_P085007	8.07363	8.4927	7.96076	8.36202	8.11166	8.19269	8.01669	8.12959	8.22228	8.11266	0.427348	0.505571	0.926832		ENSOCUG00000012827	UBA6	ubiquitin-like modifier activating enzyme 6 [Source:HGNC Symbol;Acc:HGNC:25581]			ENSG00000033178	UBA6	ubiquitin-like modifier activating enzyme 6 [Source:HGNC Symbol;Acc:HGNC:25581]
[truncated: 33,115 more rows]
